# Supplementary material for: Relationship between knowledge, attitude, and practice of COVID-19 precautionary measures and the frequency of infection among medical students at an Egyptian University
Source: PLoS One. 2022 Sep 19;17(9):e0274473. doi: 10.1371/journal.pone.0274473 (PMC9484682; doi:10.1371/journal.pone.0274473)
Supplement: S1 Data — (XLSX) [file pone.0274473.s001.xlsx]

## Sheet: Sheet1
Age_new	Age_c	Gender_new	Academicyear_new	Residence_new	Infection_Status	Smoker	chronic_disease_new	No_of_Previous_Infections	Diagnosis	K1	K1_C	K2	K2_C	K3	K3_C	K4	K4_C	K5	K5_C	K6	K6_C	K7	K7_C	K8	K8_C	K9	K9_C	K10	K10_C	K11	K11_C	K12	K12_C	K13	K13_C	K14	K14_C	K15	K15_C	K16	K16_C	K17	K17_C	K18	K18_C	K19	K19_C	K20	K20_C
21	2	1	3	1	0	1	1	#NULL!	#NULL!	3	1	3	1	3	1	3	1	4	1	4	1	2	1	2	1	2	1	2	1	2	1	2	1	2	1	2	1	2	1	2	1	2	1	2	1	2	1	2	1
21	2	1	3	2	0	1	2	#NULL!	#NULL!	3	1	3	1	3	1	3	1	4	1	4	1	2	1	2	1	2	1	2	1	0	0	2	1	2	1	1	0	2	1	2	1	2	1	2	1	2	1	2	1
23	3	2	5	1	0	1	1	#NULL!	#NULL!	3	1	3	1	3	1	3	1	4	1	3	0	2	1	2	1	2	1	2	1	2	1	2	1	2	1	1	0	2	1	2	1	2	1	2	1	2	1	2	1
24	3	1	6	1	1	3	1	1	2	3	1	3	1	3	1	3	1	4	1	4	1	2	1	2	1	2	1	2	1	2	1	2	1	2	1	2	1	2	1	2	1	2	1	2	1	2	1	2	1
21	2	2	3	1	0	1	1	#NULL!	#NULL!	3	1	3	1	3	1	3	1	4	1	4	1	2	1	2	1	2	1	2	1	2	1	0	0	0	0	1	0	0	0	2	1	2	1	2	1	2	1	1	0
21	2	2	3	1	1	1	1	1	1	3	1	3	1	3	1	3	1	4	1	4	1	2	1	2	1	2	1	2	1	2	1	2	1	2	1	2	1	2	1	2	1	2	1	2	1	1	0	2	1
24	3	2	6	1	0	1	2	#NULL!	#NULL!	3	1	3	1	3	1	3	1	4	1	0	0	2	1	2	1	2	1	2	1	2	1	2	1	2	1	2	1	2	1	2	1	2	1	2	1	2	1	2	1
21	2	2	3	1	0	1	1	#NULL!	#NULL!	3	1	3	1	3	1	3	1	4	1	4	1	2	1	2	1	2	1	2	1	2	1	2	1	2	1	2	1	2	1	2	1	2	1	2	1	2	1	2	1
20	2	1	3	1	1	1	1	1	1	3	1	3	1	3	1	3	1	4	1	4	1	2	1	2	1	2	1	0	0	2	1	0	0	2	1	2	1	2	1	2	1	2	1	0	0	2	1	2	1
21	2	2	3	2	1	1	1	1	1	3	1	2	0	3	1	3	1	4	1	4	1	2	1	2	1	2	1	2	1	2	1	2	1	2	1	2	1	2	1	2	1	2	1	2	1	2	1	2	1
20	2	2	3	1	0	1	1	#NULL!	#NULL!	3	1	2	0	3	1	3	1	4	1	4	1	2	1	2	1	2	1	2	1	2	1	2	1	2	1	2	1	1	0	2	1	2	1	2	1	2	1	2	1
20	2	1	3	1	0	1	1	#NULL!	#NULL!	3	1	3	1	3	1	3	1	4	1	4	1	2	1	2	1	2	1	2	1	2	1	2	1	2	1	2	1	0	0	2	1	2	1	2	1	2	1	2	1
20	2	2	3	1	0	1	1	#NULL!	#NULL!	3	1	3	1	3	1	3	1	4	1	4	1	2	1	2	1	0	0	2	1	2	1	2	1	2	1	2	1	2	1	2	1	2	1	2	1	2	1	2	1
20	2	1	3	1	0	1	1	#NULL!	#NULL!	3	1	3	1	3	1	3	1	4	1	4	1	2	1	2	1	2	1	2	1	0	0	0	0	2	1	2	1	2	1	2	1	2	1	1	0	2	1	2	1
21	2	1	3	1	1	1	1	1	5	3	1	3	1	3	1	3	1	4	1	4	1	2	1	2	1	2	1	2	1	2	1	2	1	2	1	1	0	2	1	0	0	2	1	2	1	2	1	2	1
21	2	2	3	1	1	1	1	1	4	3	1	3	1	3	1	3	1	4	1	4	1	2	1	2	1	1	0	2	1	2	1	2	1	2	1	2	1	2	1	2	1	2	1	2	1	2	1	2	1
21	2	1	3	2	0	1	1	#NULL!	#NULL!	3	1	3	1	3	1	3	1	4	1	4	1	2	1	2	1	2	1	2	1	2	1	2	1	2	1	2	1	2	1	2	1	2	1	2	1	2	1	2	1
20	2	2	3	1	0	1	1	#NULL!	#NULL!	3	1	3	1	3	1	3	1	4	1	4	1	2	1	2	1	2	1	2	1	2	1	2	1	2	1	2	1	2	1	2	1	2	1	2	1	2	1	2	1
22	2	2	2	1	0	1	2	#NULL!	#NULL!	3	1	3	1	3	1	3	1	1	0	4	1	2	1	2	1	0	0	2	1	1	0	2	1	2	1	1	0	2	1	2	1	2	1	2	1	0	0	2	1
25	3	2	6	1	0	1	1	#NULL!	#NULL!	3	1	3	1	3	1	3	1	4	1	2	0	2	1	2	1	2	1	2	1	2	1	2	1	2	1	2	1	2	1	2	1	2	1	2	1	2	1	2	1
18	1	2	2	1	0	1	1	#NULL!	#NULL!	3	1	3	1	3	1	3	1	4	1	4	1	2	1	2	1	2	1	2	1	2	1	2	1	2	1	1	0	0	0	2	1	2	1	2	1	2	1	2	1
19	1	2	2	1	1	1	2	1	1	3	1	3	1	3	1	3	1	4	1	4	1	2	1	2	1	2	1	2	1	2	1	2	1	2	1	2	1	2	1	2	1	2	1	2	1	2	1	2	1
21	2	1	3	2	0	1	1	#NULL!	#NULL!	3	1	3	1	3	1	3	1	4	1	4	1	2	1	2	1	2	1	2	1	2	1	0	0	2	1	2	1	2	1	2	1	2	1	2	1	2	1	2	1
23	3	1	4	2	0	1	1	#NULL!	#NULL!	3	1	3	1	3	1	3	1	4	1	4	1	2	1	2	1	2	1	2	1	2	1	2	1	2	1	1	0	2	1	2	1	2	1	2	1	2	1	1	0
20	2	2	2	1	1	1	1	1	1	3	1	3	1	3	1	2	0	4	1	4	1	2	1	2	1	2	1	2	1	2	1	2	1	2	1	2	1	2	1	2	1	2	1	2	1	2	1	2	1
19	1	2	2	1	0	1	1	#NULL!	#NULL!	3	1	3	1	3	1	3	1	4	1	4	1	2	1	2	1	2	1	2	1	2	1	2	1	2	1	0	0	2	1	2	1	2	1	2	1	2	1	2	1
22	2	1	4	2	0	1	1	#NULL!	#NULL!	3	1	3	1	3	1	3	1	4	1	4	1	2	1	2	1	2	1	2	1	2	1	2	1	2	1	2	1	2	1	2	1	2	1	2	1	2	1	2	1
21	2	1	4	1	1	1	1	2	2	3	1	3	1	3	1	3	1	4	1	4	1	2	1	2	1	0	0	2	1	2	1	2	1	2	1	2	1	2	1	2	1	2	1	2	1	2	1	2	1
21	2	2	4	1	0	1	1	#NULL!	#NULL!	3	1	3	1	3	1	3	1	4	1	2	0	2	1	2	1	2	1	2	1	1	0	2	1	2	1	1	0	2	1	2	1	2	1	2	1	2	1	1	0
24	3	2	6	1	0	1	1	#NULL!	#NULL!	3	1	3	1	3	1	3	1	4	1	4	1	2	1	2	1	2	1	2	1	2	1	2	1	0	0	2	1	2	1	2	1	2	1	2	1	2	1	2	1
22	2	2	4	1	0	1	1	#NULL!	#NULL!	3	1	3	1	3	1	3	1	4	1	4	1	2	1	2	1	2	1	2	1	2	1	2	1	2	1	2	1	2	1	2	1	2	1	2	1	2	1	2	1
19	1	1	1	1	0	1	1	#NULL!	#NULL!	3	1	1	0	3	1	3	1	3	0	4	1	1	0	2	1	2	1	1	0	1	0	0	0	0	0	0	0	2	1	2	1	2	1	2	1	2	1	2	1
21	2	2	4	1	1	2	1	1	2	3	1	3	1	3	1	3	1	4	1	4	1	2	1	2	1	2	1	2	1	2	1	2	1	2	1	1	0	2	1	2	1	2	1	2	1	2	1	2	1
22	2	1	4	1	0	1	1	#NULL!	#NULL!	3	1	3	1	3	1	3	1	4	1	4	1	2	1	2	1	1	0	2	1	2	1	2	1	2	1	1	0	2	1	2	1	2	1	2	1	2	1	2	1
25	3	2	6	1	0	1	1	#NULL!	#NULL!	3	1	3	1	3	1	3	1	4	1	0	0	2	1	2	1	2	1	2	1	2	1	2	1	2	1	2	1	2	1	2	1	2	1	0	0	2	1	2	1
23	3	2	4	1	1	2	1	2	1	3	1	3	1	3	1	3	1	4	1	4	1	2	1	2	1	2	1	2	1	2	1	2	1	2	1	2	1	2	1	1	0	2	1	1	0	2	1	2	1
21	2	1	3	1	0	1	1	#NULL!	#NULL!	3	1	3	1	3	1	3	1	4	1	4	1	0	0	0	0	0	0	0	0	0	0	0	0	0	0	2	1	0	0	2	1	2	1	0	0	2	1	0	0
21	2	1	3	2	0	1	1	#NULL!	#NULL!	3	1	3	1	3	1	3	1	4	1	4	1	2	1	2	1	2	1	2	1	2	1	2	1	2	1	0	0	2	1	2	1	2	1	2	1	2	1	2	1
21	2	2	3	2	1	1	1	1	1	3	1	2	0	3	1	3	1	4	1	4	1	2	1	2	1	2	1	2	1	2	1	2	1	2	1	2	1	2	1	2	1	2	1	2	1	2	1	2	1
21	2	2	3	2	1	1	1	1	1	3	1	2	0	3	1	3	1	4	1	4	1	2	1	2	1	2	1	2	1	2	1	2	1	2	1	2	1	2	1	2	1	2	1	2	1	2	1	2	1
21	2	1	3	1	0	1	1	#NULL!	#NULL!	3	1	3	1	3	1	3	1	4	1	4	1	2	1	2	1	2	1	2	1	2	1	2	1	2	1	1	0	2	1	2	1	2	1	2	1	2	1	2	1
23	3	2	5	1	1	1	1	1	1	3	1	3	1	3	1	3	1	4	1	4	1	2	1	2	1	2	1	2	1	2	1	2	1	2	1	2	1	2	1	2	1	2	1	2	1	2	1	2	1
20	2	2	2	1	0	1	2	#NULL!	#NULL!	3	1	3	1	3	1	2	0	3	0	4	1	2	1	2	1	2	1	2	1	1	0	2	1	2	1	2	1	2	1	2	1	2	1	2	1	2	1	2	1
22	2	1	4	1	0	1	1	#NULL!	#NULL!	3	1	3	1	3	1	3	1	4	1	4	1	2	1	2	1	2	1	2	1	1	0	2	1	2	1	2	1	2	1	2	1	2	1	2	1	2	1	2	1
25	3	2	6	1	1	1	1	1	5	3	1	3	1	3	1	3	1	4	1	4	1	2	1	2	1	2	1	2	1	2	1	2	1	2	1	1	0	2	1	2	1	2	1	2	1	2	1	2	1
20	2	2	3	1	0	1	1	#NULL!	#NULL!	3	1	3	1	3	1	3	1	4	1	4	1	2	1	2	1	2	1	2	1	2	1	2	1	0	0	1	0	2	1	2	1	2	1	2	1	2	1	2	1
21	2	1	3	1	1	1	1	1	1	3	1	1	0	3	1	3	1	4	1	4	1	2	1	2	1	2	1	2	1	2	1	2	1	2	1	2	1	2	1	2	1	2	1	2	1	2	1	2	1
23	3	2	5	1	1	1	1	1	1	3	1	3	1	3	1	3	1	4	1	4	1	2	1	2	1	2	1	2	1	2	1	2	1	2	1	2	1	2	1	2	1	2	1	2	1	2	1	2	1
25	3	2	6	1	0	1	1	#NULL!	#NULL!	3	1	3	1	3	1	3	1	4	1	4	1	2	1	2	1	2	1	2	1	2	1	2	1	2	1	2	1	2	1	2	1	2	1	0	0	2	1	2	1
21	2	2	2	1	0	1	1	#NULL!	#NULL!	3	1	3	1	3	1	3	1	4	1	4	1	2	1	2	1	2	1	2	1	2	1	2	1	2	1	2	1	1	0	2	1	2	1	2	1	2	1	2	1
24	3	2	6	1	0	1	1	#NULL!	#NULL!	3	1	3	1	3	1	3	1	4	1	4	1	2	1	2	1	2	1	2	1	2	1	2	1	2	1	2	1	2	1	2	1	2	1	2	1	2	1	2	1
25	3	2	6	2	0	1	1	#NULL!	#NULL!	3	1	3	1	3	1	3	1	4	1	4	1	2	1	2	1	1	0	2	1	2	1	2	1	2	1	2	1	1	0	2	1	2	1	1	0	2	1	2	1
21	2	2	3	2	1	1	1	1	1	3	1	1	0	3	1	3	1	4	1	4	1	2	1	2	1	2	1	2	1	2	1	2	1	2	1	0	0	2	1	2	1	2	1	2	1	2	1	2	1
21	2	1	4	1	0	1	1	#NULL!	#NULL!	3	1	3	1	3	1	3	1	4	1	4	1	2	1	2	1	2	1	2	1	2	1	2	1	2	1	2	1	2	1	2	1	2	1	2	1	2	1	2	1
24	3	2	5	1	0	1	1	#NULL!	#NULL!	3	1	3	1	3	1	1	0	4	1	4	1	2	1	2	1	2	1	2	1	2	1	2	1	2	1	2	1	2	1	2	1	2	1	2	1	2	1	2	1
23	3	2	6	1	0	1	1	#NULL!	#NULL!	3	1	3	1	3	1	3	1	4	1	4	1	2	1	2	1	2	1	2	1	2	1	2	1	2	1	2	1	2	1	2	1	2	1	1	0	2	1	2	1
21	2	1	3	1	0	1	1	#NULL!	#NULL!	3	1	3	1	3	1	3	1	4	1	4	1	2	1	2	1	2	1	2	1	2	1	1	0	2	1	1	0	2	1	2	1	2	1	2	1	2	1	2	1
21	2	1	4	1	0	1	1	#NULL!	#NULL!	3	1	3	1	3	1	3	1	4	1	4	1	2	1	2	1	2	1	2	1	2	1	2	1	2	1	2	1	2	1	2	1	2	1	1	0	2	1	2	1
25	3	2	6	2	1	1	1	1	1	3	1	3	1	3	1	3	1	4	1	4	1	2	1	2	1	2	1	2	1	2	1	2	1	2	1	2	1	2	1	2	1	2	1	2	1	2	1	2	1
24	3	1	6	1	0	1	1	#NULL!	#NULL!	3	1	3	1	3	1	3	1	4	1	4	1	2	1	2	1	1	0	2	1	2	1	2	1	2	1	2	1	2	1	2	1	2	1	2	1	2	1	2	1
21	2	2	4	1	0	1	2	#NULL!	#NULL!	3	1	3	1	3	1	3	1	4	1	4	1	2	1	2	1	2	1	2	1	2	1	2	1	2	1	1	0	2	1	2	1	2	1	2	1	2	1	2	1
22	2	1	4	1	0	1	2	#NULL!	#NULL!	3	1	3	1	3	1	3	1	4	1	0	0	2	1	2	1	2	1	2	1	2	1	2	1	2	1	2	1	2	1	2	1	2	1	2	1	2	1	2	1
22	2	1	4	1	0	1	1	#NULL!	#NULL!	3	1	3	1	3	1	3	1	4	1	4	1	2	1	2	1	2	1	2	1	0	0	2	1	2	1	1	0	2	1	2	1	2	1	2	1	2	1	2	1
19	1	2	2	1	0	1	1	#NULL!	#NULL!	3	1	3	1	3	1	3	1	4	1	4	1	2	1	2	1	2	1	2	1	2	1	2	1	2	1	2	1	2	1	2	1	2	1	2	1	2	1	2	1
20	2	2	3	1	0	1	1	#NULL!	#NULL!	3	1	3	1	3	1	3	1	4	1	4	1	2	1	2	1	2	1	2	1	2	1	2	1	2	1	1	0	2	1	2	1	2	1	1	0	2	1	2	1
20	2	2	3	1	1	1	1	1	1	3	1	3	1	3	1	3	1	4	1	4	1	2	1	2	1	2	1	2	1	2	1	2	1	2	1	2	1	2	1	2	1	2	1	2	1	2	1	2	1
20	2	1	3	1	1	1	1	1	1	3	1	3	1	3	1	3	1	4	1	4	1	2	1	2	1	2	1	2	1	2	1	2	1	2	1	2	1	2	1	2	1	2	1	2	1	2	1	2	1
21	2	2	3	1	0	1	1	#NULL!	#NULL!	3	1	3	1	3	1	3	1	4	1	4	1	2	1	2	1	2	1	2	1	2	1	2	1	2	1	1	0	2	1	2	1	2	1	2	1	2	1	2	1
20	2	1	2	1	0	1	1	#NULL!	#NULL!	3	1	3	1	3	1	3	1	4	1	4	1	2	1	2	1	2	1	2	1	2	1	2	1	2	1	1	0	2	1	2	1	2	1	2	1	2	1	2	1
20	2	2	3	1	1	1	1	1	1	3	1	3	1	3	1	3	1	4	1	4	1	2	1	2	1	2	1	2	1	2	1	2	1	1	0	1	0	2	1	1	0	2	1	2	1	2	1	2	1
20	2	2	3	1	0	1	1	#NULL!	#NULL!	3	1	3	1	3	1	3	1	3	0	4	1	2	1	2	1	2	1	2	1	2	1	2	1	2	1	2	1	2	1	2	1	2	1	2	1	2	1	2	1
21	2	2	3	1	1	1	1	1	1	3	1	3	1	3	1	3	1	4	1	4	1	2	1	2	1	2	1	2	1	2	1	2	1	2	1	1	0	2	1	2	1	2	1	2	1	2	1	2	1
25	3	2	6	1	0	1	2	#NULL!	#NULL!	3	1	3	1	3	1	3	1	4	1	4	1	2	1	2	1	2	1	2	1	2	1	2	1	2	1	1	0	2	1	2	1	2	1	1	0	2	1	2	1
20	2	2	3	1	1	1	1	1	1	3	1	3	1	3	1	3	1	4	1	4	1	2	1	2	1	2	1	2	1	2	1	2	1	2	1	2	1	2	1	2	1	2	1	2	1	2	1	2	1
21	2	2	3	1	0	1	1	#NULL!	#NULL!	3	1	3	1	3	1	3	1	4	1	4	1	2	1	2	1	1	0	2	1	2	1	2	1	2	1	2	1	1	0	2	1	2	1	2	1	2	1	2	1
21	2	2	2	1	0	1	1	#NULL!	#NULL!	3	1	1	0	3	1	3	1	4	1	4	1	1	0	1	0	1	0	2	1	2	1	2	1	1	0	2	1	1	0	2	1	2	1	2	1	2	1	2	1
20	2	2	3	1	1	1	1	1	5	3	1	3	1	3	1	3	1	4	1	4	1	2	1	2	1	2	1	2	1	2	1	2	1	0	0	2	1	2	1	2	1	2	1	2	1	0	0	2	1
21	2	2	3	1	0	1	1	#NULL!	#NULL!	3	1	3	1	3	1	3	1	4	1	4	1	2	1	2	1	0	0	2	1	2	1	2	1	2	1	2	1	2	1	2	1	2	1	2	1	2	1	2	1
21	2	2	1	1	0	1	1	#NULL!	#NULL!	3	1	3	1	3	1	3	1	2	0	4	1	2	1	0	0	2	1	1	0	1	0	2	1	2	1	2	1	2	1	2	1	0	0	1	0	1	0	2	1
18	1	1	1	1	0	1	1	#NULL!	#NULL!	3	1	3	1	3	1	3	1	4	1	3	0	2	1	2	1	2	1	2	1	0	0	2	1	2	1	0	0	2	1	2	1	2	1	2	1	2	1	2	1
18	1	2	1	1	0	1	1	#NULL!	#NULL!	3	1	1	0	3	1	3	1	3	0	4	1	2	1	0	0	2	1	2	1	2	1	2	1	2	1	2	1	2	1	2	1	2	1	2	1	2	1	2	1
19	1	1	1	1	0	1	1	#NULL!	#NULL!	3	1	3	1	3	1	3	1	4	1	4	1	2	1	2	1	2	1	2	1	0	0	0	0	2	1	2	1	2	1	2	1	0	0	2	1	2	1	2	1
21	2	1	3	1	1	1	1	1	5	3	1	3	1	3	1	3	1	4	1	4	1	2	1	2	1	2	1	2	1	2	1	2	1	2	1	2	1	2	1	2	1	2	1	2	1	2	1	1	0
20	2	1	1	2	0	1	1	#NULL!	#NULL!	3	1	1	0	3	1	3	1	1	0	4	1	2	1	2	1	2	1	2	1	1	0	1	0	2	1	2	1	2	1	2	1	2	1	2	1	2	1	2	1
20	2	2	1	1	0	1	1	#NULL!	#NULL!	3	1	3	1	3	1	3	1	4	1	4	1	2	1	2	1	1	0	2	1	2	1	2	1	2	1	2	1	2	1	2	1	2	1	2	1	2	1	2	1
21	2	2	3	1	0	1	1	#NULL!	#NULL!	3	1	3	1	3	1	3	1	4	1	4	1	2	1	2	1	2	1	2	1	2	1	0	0	2	1	1	0	2	1	2	1	2	1	2	1	2	1	2	1
21	2	1	3	1	1	1	1	1	5	3	1	3	1	3	1	3	1	4	1	4	1	2	1	2	1	2	1	2	1	2	1	2	1	2	1	2	1	2	1	2	1	2	1	2	1	2	1	1	0
20	2	2	3	1	0	1	1	#NULL!	#NULL!	3	1	3	1	3	1	3	1	4	1	3	0	2	1	2	1	2	1	2	1	2	1	2	1	2	1	2	1	2	1	2	1	2	1	2	1	2	1	2	1
18	1	2	1	2	0	1	1	#NULL!	#NULL!	3	1	1	0	3	1	3	1	3	0	4	1	2	1	2	1	0	0	2	1	2	1	2	1	2	1	2	1	2	1	2	1	2	1	2	1	2	1	2	1
20	2	2	3	1	1	1	1	1	5	3	1	3	1	3	1	3	1	4	1	4	1	2	1	2	1	2	1	2	1	2	1	2	1	0	0	2	1	2	1	2	1	2	1	2	1	0	0	2	1
20	2	2	3	1	1	1	1	1	1	3	1	3	1	3	1	3	1	4	1	4	1	2	1	2	1	2	1	2	1	0	0	2	1	2	1	2	1	0	0	2	1	2	1	2	1	2	1	2	1
22	2	2	4	1	0	1	1	#NULL!	#NULL!	3	1	2	0	3	1	3	1	4	1	4	1	2	1	2	1	2	1	2	1	2	1	2	1	2	1	2	1	2	1	2	1	2	1	2	1	2	1	2	1
20	2	1	3	1	0	1	1	#NULL!	#NULL!	3	1	3	1	3	1	3	1	4	1	4	1	2	1	2	1	2	1	2	1	0	0	0	0	2	1	2	1	2	1	2	1	2	1	1	0	2	1	2	1
21	2	2	2	1	0	1	1	#NULL!	#NULL!	3	1	3	1	2	0	3	1	1	0	4	1	2	1	2	1	2	1	1	0	2	1	2	1	2	1	2	1	2	1	2	1	2	1	2	1	2	1	2	1
22	2	2	4	1	0	1	1	#NULL!	#NULL!	2	0	2	0	2	0	0	0	3	0	2	0	1	0	0	0	0	0	2	1	0	0	0	0	1	0	1	0	1	0	1	0	1	0	2	1	1	0	2	1
19	1	2	1	1	0	1	1	#NULL!	#NULL!	3	1	1	0	3	1	3	1	4	1	4	1	2	1	2	1	2	1	2	1	2	1	2	1	2	1	0	0	2	1	2	1	2	1	2	1	2	1	2	1
19	1	2	2	1	0	1	1	#NULL!	#NULL!	3	1	3	1	3	1	3	1	4	1	4	1	2	1	2	1	2	1	2	1	2	1	2	1	2	1	0	0	2	1	2	1	2	1	2	1	2	1	2	1
18	1	2	2	2	1	1	1	2	2	3	1	3	1	3	1	2	0	3	0	4	1	2	1	2	1	2	1	2	1	2	1	2	1	2	1	2	1	2	1	2	1	2	1	2	1	2	1	2	1
18	1	2	2	1	0	1	1	#NULL!	#NULL!	3	1	3	1	3	1	3	1	4	1	4	1	2	1	2	1	2	1	2	1	1	0	0	0	1	0	1	0	2	1	2	1	2	1	2	1	2	1	2	1
21	2	1	3	1	1	1	1	1	1	3	1	3	1	3	1	3	1	4	1	4	1	2	1	2	1	0	0	0	0	0	0	0	0	2	1	2	1	1	0	2	1	2	1	2	1	2	1	2	1
20	2	2	2	1	0	1	1	#NULL!	#NULL!	3	1	3	1	3	1	3	1	4	1	4	1	2	1	2	1	2	1	2	1	2	1	2	1	0	0	0	0	2	1	2	1	2	1	2	1	2	1	2	1
20	2	1	3	2	0	1	1	#NULL!	#NULL!	3	1	3	1	3	1	3	1	4	1	4	1	2	1	2	1	2	1	2	1	2	1	2	1	0	0	1	0	0	0	2	1	2	1	2	1	2	1	2	1
21	2	2	3	2	1	1	1	1	1	3	1	3	1	3	1	3	1	3	0	4	1	2	1	2	1	2	1	2	1	2	1	2	1	2	1	1	0	1	0	2	1	2	1	2	1	2	1	2	1
21	2	2	4	2	1	1	1	1	1	3	1	3	1	3	1	3	1	4	1	4	1	2	1	2	1	1	0	2	1	2	1	2	1	2	1	1	0	2	1	2	1	2	1	2	1	2	1	2	1
20	2	2	2	1	0	1	1	#NULL!	#NULL!	3	1	3	1	3	1	3	1	4	1	4	1	2	1	2	1	2	1	2	1	2	1	2	1	2	1	2	1	2	1	2	1	2	1	2	1	2	1	2	1
19	1	2	2	1	0	1	1	#NULL!	#NULL!	3	1	3	1	3	1	3	1	4	1	4	1	2	1	2	1	2	1	2	1	0	0	2	1	2	1	2	1	2	1	2	1	2	1	2	1	2	1	2	1
20	2	1	2	1	0	1	1	#NULL!	#NULL!	3	1	3	1	3	1	3	1	4	1	4	1	2	1	2	1	2	1	2	1	2	1	2	1	2	1	2	1	2	1	2	1	2	1	2	1	2	1	2	1
18	1	1	2	1	0	1	1	#NULL!	#NULL!	3	1	1	0	3	1	0	0	4	1	4	1	2	1	2	1	2	1	2	1	2	1	2	1	2	1	2	1	2	1	2	1	2	1	2	1	2	1	2	1
21	2	1	2	1	0	1	1	#NULL!	#NULL!	3	1	3	1	3	1	3	1	4	1	4	1	2	1	2	1	0	0	2	1	0	0	2	1	0	0	1	0	2	1	2	1	2	1	2	1	2	1	2	1
19	1	2	2	1	1	1	1	1	1	3	1	3	1	3	1	3	1	4	1	4	1	2	1	2	1	1	0	2	1	2	1	2	1	2	1	2	1	2	1	2	1	2	1	2	1	2	1	1	0
20	2	2	2	2	0	1	1	#NULL!	#NULL!	3	1	3	1	3	1	3	1	4	1	4	1	0	0	2	1	2	1	2	1	2	1	2	1	0	0	2	1	2	1	2	1	2	1	2	1	2	1	2	1
20	2	2	2	1	0	1	1	#NULL!	#NULL!	3	1	3	1	3	1	3	1	4	1	4	1	2	1	2	1	0	0	2	1	0	0	0	0	0	0	1	0	2	1	2	1	2	1	2	1	2	1	2	1
21	2	1	2	1	0	1	1	#NULL!	#NULL!	3	1	3	1	3	1	3	1	4	1	4	1	2	1	2	1	2	1	2	1	2	1	2	1	2	1	1	0	1	0	2	1	2	1	2	1	2	1	1	0
20	2	1	2	2	0	1	1	#NULL!	#NULL!	3	1	3	1	3	1	3	1	4	1	4	1	2	1	2	1	2	1	2	1	2	1	0	0	2	1	2	1	2	1	2	1	2	1	2	1	0	0	0	0
20	2	2	2	1	0	1	1	#NULL!	#NULL!	3	1	3	1	3	1	3	1	4	1	4	1	2	1	2	1	2	1	2	1	2	1	2	1	2	1	2	1	2	1	2	1	2	1	2	1	2	1	2	1
21	2	2	4	1	1	1	1	1	2	3	1	3	1	3	1	3	1	4	1	4	1	2	1	2	1	2	1	2	1	2	1	2	1	2	1	2	1	2	1	2	1	2	1	2	1	2	1	2	1
21	2	2	4	1	0	1	1	#NULL!	#NULL!	3	1	3	1	3	1	3	1	4	1	4	1	2	1	2	1	2	1	2	1	2	1	2	1	2	1	2	1	2	1	2	1	2	1	2	1	2	1	2	1
22	2	2	4	2	1	1	1	1	1	3	1	3	1	3	1	3	1	4	1	4	1	2	1	2	1	2	1	2	1	2	1	2	1	2	1	2	1	2	1	2	1	2	1	2	1	2	1	2	1
22	2	2	4	1	1	1	1	1	2	3	1	3	1	3	1	3	1	4	1	4	1	2	1	2	1	2	1	2	1	2	1	2	1	2	1	2	1	2	1	2	1	2	1	1	0	2	1	2	1
22	2	2	4	1	0	1	1	#NULL!	#NULL!	3	1	3	1	3	1	3	1	4	1	4	1	2	1	2	1	2	1	2	1	2	1	2	1	2	1	1	0	2	1	2	1	2	1	2	1	2	1	2	1
20	2	2	2	1	1	1	1	1	1	3	1	3	1	3	1	3	1	1	0	4	1	2	1	2	1	2	1	2	1	2	1	2	1	2	1	2	1	1	0	2	1	2	1	2	1	2	1	2	1
22	2	2	4	1	0	1	1	#NULL!	#NULL!	3	1	3	1	3	1	3	1	4	1	4	1	2	1	2	1	0	0	2	1	2	1	2	1	2	1	2	1	2	1	2	1	2	1	2	1	2	1	2	1
21	2	2	4	2	1	1	1	1	4	3	1	3	1	3	1	3	1	4	1	4	1	2	1	2	1	2	1	2	1	2	1	2	1	2	1	2	1	2	1	2	1	2	1	0	0	2	1	1	0
21	2	2	4	1	1	1	1	1	1	3	1	3	1	3	1	3	1	4	1	4	1	2	1	2	1	2	1	2	1	2	1	2	1	2	1	0	0	2	1	2	1	2	1	2	1	2	1	1	0
20	2	1	2	1	0	3	1	#NULL!	#NULL!	3	1	3	1	3	1	3	1	4	1	4	1	2	1	2	1	2	1	2	1	2	1	2	1	1	0	1	0	2	1	2	1	2	1	2	1	2	1	1	0
22	2	2	4	1	0	1	1	#NULL!	#NULL!	3	1	3	1	3	1	3	1	4	1	4	1	2	1	2	1	2	1	2	1	2	1	2	1	2	1	2	1	2	1	2	1	2	1	2	1	2	1	1	0
22	2	2	4	1	0	1	1	#NULL!	#NULL!	3	1	3	1	3	1	3	1	4	1	4	1	2	1	2	1	2	1	2	1	2	1	2	1	2	1	2	1	2	1	2	1	2	1	2	1	2	1	2	1
21	2	2	2	1	0	1	1	#NULL!	#NULL!	3	1	3	1	3	1	3	1	4	1	4	1	2	1	2	1	2	1	2	1	0	0	2	1	2	1	2	1	2	1	2	1	2	1	2	1	2	1	2	1
22	2	2	4	2	0	1	1	#NULL!	#NULL!	3	1	3	1	3	1	3	1	1	0	4	1	2	1	2	1	2	1	2	1	2	1	2	1	2	1	2	1	2	1	2	1	2	1	2	1	2	1	2	1
21	2	2	4	2	1	1	1	1	1	3	1	3	1	3	1	3	1	4	1	4	1	2	1	2	1	2	1	2	1	2	1	2	1	2	1	2	1	2	1	2	1	2	1	2	1	2	1	2	1
21	2	2	4	2	1	1	1	1	1	3	1	3	1	3	1	3	1	4	1	4	1	2	1	2	1	2	1	2	1	2	1	2	1	2	1	2	1	2	1	2	1	2	1	2	1	2	1	1	0
20	2	2	2	1	0	1	1	#NULL!	#NULL!	3	1	3	1	3	1	3	1	4	1	4	1	2	1	2	1	2	1	2	1	2	1	2	1	2	1	1	0	1	0	2	1	2	1	2	1	2	1	2	1
21	2	1	4	1	1	1	1	1	1	3	1	3	1	3	1	3	1	4	1	4	1	2	1	2	1	2	1	2	1	2	1	2	1	2	1	2	1	2	1	2	1	2	1	2	1	2	1	2	1
20	2	2	3	1	1	1	1	1	1	3	1	3	1	3	1	3	1	4	1	4	1	2	1	2	1	2	1	2	1	2	1	2	1	2	1	1	0	1	0	2	1	2	1	2	1	2	1	2	1
20	2	2	4	1	0	1	1	#NULL!	#NULL!	3	1	3	1	3	1	3	1	4	1	4	1	2	1	2	1	2	1	2	1	2	1	2	1	2	1	2	1	2	1	2	1	2	1	2	1	2	1	2	1
21	2	2	4	1	1	1	1	1	4	3	1	3	1	3	1	3	1	4	1	4	1	2	1	2	1	2	1	2	1	2	1	2	1	2	1	2	1	2	1	2	1	2	1	2	1	2	1	2	1
22	2	2	4	2	1	1	1	1	1	3	1	3	1	3	1	3	1	4	1	4	1	2	1	1	0	1	0	2	1	1	0	0	0	2	1	2	1	2	1	2	1	2	1	2	1	2	1	2	1
21	2	1	2	1	1	1	1	1	2	3	1	3	1	3	1	3	1	4	1	4	1	2	1	2	1	2	1	2	1	0	0	0	0	2	1	1	0	2	1	2	1	2	1	1	0	2	1	2	1
22	2	1	4	1	0	1	1	#NULL!	#NULL!	3	1	2	0	3	1	2	0	4	1	4	1	2	1	2	1	2	1	2	1	2	1	2	1	2	1	2	1	2	1	0	0	2	1	2	1	1	0	2	1
22	2	1	4	2	1	3	1	1	1	3	1	3	1	3	1	3	1	4	1	4	1	2	1	2	1	1	0	2	1	2	1	2	1	2	1	2	1	2	1	2	1	2	1	2	1	2	1	2	1
22	2	2	4	1	1	1	1	1	1	3	1	3	1	3	1	3	1	4	1	4	1	2	1	2	1	2	1	2	1	2	1	2	1	2	1	2	1	2	1	2	1	2	1	2	1	2	1	2	1
22	2	2	4	2	1	1	1	1	1	3	1	3	1	3	1	3	1	4	1	4	1	2	1	2	1	2	1	2	1	2	1	2	1	2	1	2	1	2	1	2	1	2	1	2	1	2	1	2	1
22	2	2	4	1	0	1	1	#NULL!	#NULL!	2	0	2	0	2	0	0	0	3	0	2	0	1	0	0	0	0	0	2	1	0	0	0	0	1	0	1	0	1	0	1	0	1	0	2	1	1	0	2	1
22	2	2	4	2	1	1	1	1	1	3	1	3	1	3	1	2	0	4	1	4	1	2	1	2	1	2	1	2	1	2	1	2	1	2	1	2	1	2	1	2	1	2	1	2	1	2	1	2	1
21	2	2	4	1	0	1	1	#NULL!	#NULL!	3	1	3	1	3	1	3	1	4	1	4	1	2	1	2	1	0	0	2	1	2	1	2	1	2	1	2	1	0	0	2	1	2	1	0	0	2	1	2	1
23	3	2	4	1	0	1	1	#NULL!	#NULL!	3	1	3	1	3	1	3	1	4	1	4	1	2	1	2	1	2	1	2	1	2	1	2	1	2	1	1	0	2	1	2	1	2	1	2	1	2	1	2	1
22	2	1	4	2	0	1	1	#NULL!	#NULL!	3	1	3	1	3	1	3	1	4	1	4	1	2	1	2	1	1	0	2	1	2	1	2	1	1	0	1	0	2	1	2	1	2	1	2	1	2	1	2	1
22	2	2	4	2	1	1	1	1	2	3	1	3	1	3	1	3	1	4	1	4	1	2	1	2	1	2	1	2	1	2	1	2	1	2	1	2	1	2	1	2	1	1	0	2	1	2	1	2	1
21	2	2	4	1	1	1	1	1	1	3	1	3	1	3	1	3	1	4	1	4	1	2	1	2	1	2	1	2	1	2	1	2	1	0	0	2	1	2	1	2	1	2	1	2	1	2	1	2	1
23	3	2	5	1	0	1	1	#NULL!	#NULL!	3	1	3	1	3	1	3	1	4	1	3	0	2	1	2	1	2	1	2	1	2	1	2	1	2	1	1	0	2	1	2	1	2	1	2	1	2	1	2	1
20	2	1	3	1	1	1	1	1	1	3	1	3	1	3	1	3	1	4	1	4	1	2	1	2	1	0	0	2	1	2	1	2	1	2	1	1	0	2	1	2	1	2	1	2	1	2	1	2	1
21	2	1	3	1	0	3	1	#NULL!	#NULL!	3	1	3	1	3	1	3	1	4	1	4	1	2	1	2	1	2	1	2	1	0	0	2	1	2	1	1	0	2	1	2	1	2	1	1	0	2	1	2	1
20	2	1	3	1	0	1	1	#NULL!	#NULL!	3	1	3	1	3	1	3	1	4	1	4	1	2	1	2	1	2	1	2	1	0	0	0	0	0	0	2	1	1	0	2	1	2	1	2	1	2	1	2	1
18	1	2	3	1	1	1	1	1	2	3	1	3	1	3	1	3	1	4	1	4	1	2	1	2	1	2	1	2	1	2	1	2	1	2	1	2	1	2	1	2	1	2	1	2	1	2	1	2	1
21	2	2	4	1	0	1	1	#NULL!	#NULL!	3	1	3	1	3	1	3	1	4	1	4	1	2	1	2	1	2	1	2	1	2	1	2	1	2	1	2	1	2	1	2	1	2	1	2	1	2	1	1	0
20	2	2	2	1	0	1	1	#NULL!	#NULL!	3	1	3	1	3	1	3	1	4	1	4	1	2	1	2	1	2	1	2	1	0	0	0	0	2	1	1	0	2	1	2	1	0	0	2	1	2	1	2	1
19	1	2	1	1	0	1	1	#NULL!	#NULL!	3	1	3	1	3	1	3	1	2	0	4	1	0	0	2	1	0	0	2	1	2	1	2	1	2	1	0	0	2	1	2	1	2	1	2	1	2	1	2	1
20	2	2	3	1	1	1	1	1	3	3	1	3	1	3	1	3	1	4	1	4	1	2	1	2	1	2	1	2	1	2	1	2	1	2	1	1	0	2	1	2	1	2	1	2	1	2	1	2	1
20	2	2	3	1	0	1	1	#NULL!	#NULL!	3	1	3	1	3	1	3	1	4	1	4	1	2	1	2	1	2	1	2	1	2	1	2	1	2	1	0	0	2	1	2	1	2	1	2	1	2	1	2	1
20	2	2	3	1	0	1	1	#NULL!	#NULL!	3	1	3	1	3	1	3	1	4	1	4	1	2	1	2	1	1	0	2	1	0	0	2	1	2	1	1	0	2	1	2	1	2	1	1	0	2	1	2	1
20	2	2	3	1	1	1	1	1	5	3	1	3	1	3	1	3	1	4	1	4	1	2	1	2	1	2	1	2	1	2	1	2	1	2	1	2	1	2	1	2	1	2	1	2	1	2	1	2	1
20	2	1	3	1	1	3	2	2	1	3	1	3	1	3	1	1	0	3	0	4	1	2	1	2	1	2	1	2	1	2	1	2	1	2	1	2	1	2	1	2	1	2	1	0	0	2	1	2	1
21	2	2	3	1	0	1	1	#NULL!	#NULL!	3	1	3	1	3	1	3	1	4	1	4	1	2	1	2	1	2	1	2	1	2	1	2	1	2	1	2	1	2	1	2	1	2	1	2	1	2	1	2	1
21	2	1	4	1	1	1	1	2	2	3	1	3	1	3	1	3	1	4	1	4	1	2	1	2	1	0	0	2	1	2	1	2	1	2	1	2	1	2	1	2	1	2	1	2	1	2	1	2	1
21	2	2	3	1	0	1	1	#NULL!	#NULL!	3	1	3	1	3	1	3	1	4	1	4	1	2	1	2	1	2	1	2	1	2	1	2	1	2	1	1	0	2	1	2	1	2	1	1	0	2	1	2	1
21	2	1	3	1	1	1	1	1	5	3	1	3	1	3	1	3	1	4	1	4	1	2	1	2	1	1	0	2	1	2	1	2	1	2	1	1	0	2	1	2	1	2	1	2	1	2	1	2	1
21	2	2	3	1	0	1	1	#NULL!	#NULL!	3	1	3	1	3	1	3	1	4	1	4	1	2	1	2	1	2	1	2	1	2	1	2	1	2	1	1	0	2	1	2	1	2	1	1	0	2	1	2	1
20	2	1	3	1	1	1	1	1	4	3	1	3	1	3	1	3	1	3	0	4	1	2	1	2	1	2	1	2	1	0	0	2	1	2	1	2	1	2	1	2	1	2	1	2	1	2	1	2	1
20	2	2	3	1	1	1	1	1	3	3	1	3	1	3	1	3	1	4	1	4	1	2	1	2	1	2	1	2	1	2	1	2	1	2	1	1	0	2	1	2	1	2	1	2	1	2	1	2	1
20	2	1	3	1	0	1	1	#NULL!	#NULL!	3	1	3	1	3	1	3	1	4	1	4	1	2	1	2	1	2	1	2	1	1	0	1	0	2	1	2	1	1	0	2	1	2	1	2	1	2	1	2	1
22	2	2	4	2	0	1	1	#NULL!	#NULL!	3	1	3	1	3	1	3	1	4	1	4	1	2	1	2	1	0	0	2	1	2	1	2	1	2	1	2	1	2	1	2	1	2	1	0	0	2	1	2	1
20	2	1	1	1	0	1	2	#NULL!	#NULL!	3	1	3	1	3	1	2	0	4	1	4	1	2	1	2	1	2	1	2	1	2	1	2	1	2	1	2	1	2	1	2	1	2	1	2	1	2	1	2	1
23	3	2	5	1	1	1	1	1	1	3	1	3	1	3	1	3	1	4	1	4	1	2	1	2	1	2	1	2	1	2	1	2	1	2	1	2	1	2	1	2	1	2	1	2	1	2	1	2	1
19	1	2	1	1	0	1	1	#NULL!	#NULL!	3	1	3	1	3	1	3	1	3	0	4	1	2	1	2	1	2	1	2	1	2	1	1	0	2	1	1	0	2	1	2	1	2	1	2	1	2	1	2	1
22	2	2	4	1	1	1	2	1	1	3	1	3	1	3	1	3	1	4	1	4	1	2	1	2	1	2	1	2	1	2	1	2	1	2	1	2	1	2	1	2	1	2	1	2	1	2	1	2	1
22	2	2	4	2	0	1	1	#NULL!	#NULL!	3	1	3	1	3	1	3	1	4	1	4	1	2	1	2	1	2	1	2	1	2	1	2	1	2	1	2	1	0	0	2	1	2	1	2	1	2	1	2	1
22	2	2	4	2	0	1	1	#NULL!	#NULL!	3	1	3	1	3	1	3	1	4	1	4	1	2	1	2	1	2	1	2	1	2	1	2	1	2	1	2	1	2	1	1	0	2	1	2	1	2	1	2	1
23	3	2	3	2	1	3	1	1	1	3	1	3	1	3	1	3	1	4	1	4	1	2	1	2	1	2	1	0	0	0	0	2	1	2	1	2	1	2	1	2	1	2	1	2	1	2	1	2	1
20	2	2	3	1	1	1	1	1	1	3	1	3	1	3	1	3	1	4	1	4	1	2	1	2	1	2	1	2	1	2	1	2	1	2	1	2	1	2	1	2	1	2	1	2	1	2	1	2	1
22	2	2	4	1	0	1	1	#NULL!	#NULL!	3	1	3	1	3	1	3	1	4	1	4	1	2	1	2	1	2	1	2	1	2	1	2	1	0	0	2	1	1	0	2	1	2	1	2	1	2	1	2	1
25	3	2	6	1	0	1	1	#NULL!	#NULL!	3	1	3	1	3	1	3	1	4	1	4	1	2	1	2	1	2	1	2	1	2	1	2	1	2	1	1	0	2	1	2	1	2	1	2	1	2	1	2	1
24	3	2	6	2	0	1	1	#NULL!	#NULL!	3	1	3	1	3	1	3	1	4	1	4	1	2	1	2	1	2	1	2	1	2	1	2	1	2	1	2	1	2	1	2	1	2	1	1	0	2	1	2	1
21	2	2	4	2	0	1	1	#NULL!	#NULL!	3	1	3	1	3	1	3	1	4	1	4	1	2	1	2	1	1	0	2	1	2	1	2	1	2	1	2	1	2	1	2	1	2	1	1	0	2	1	2	1
22	2	1	4	1	0	1	1	#NULL!	#NULL!	3	1	3	1	3	1	3	1	4	1	4	1	2	1	2	1	2	1	2	1	0	0	0	0	2	1	2	1	2	1	2	1	2	1	2	1	2	1	2	1
24	3	2	6	1	0	1	1	#NULL!	#NULL!	3	1	3	1	3	1	3	1	4	1	4	1	2	1	2	1	2	1	2	1	2	1	2	1	2	1	2	1	2	1	2	1	2	1	2	1	2	1	2	1
21	2	2	4	1	0	1	2	#NULL!	#NULL!	3	1	3	1	3	1	3	1	4	1	4	1	2	1	2	1	2	1	2	1	2	1	2	1	2	1	2	1	2	1	2	1	2	1	2	1	2	1	2	1
23	3	2	5	1	0	1	1	#NULL!	#NULL!	3	1	3	1	3	1	3	1	4	1	4	1	2	1	2	1	0	0	2	1	0	0	2	1	2	1	1	0	2	1	2	1	2	1	2	1	2	1	2	1
21	2	1	4	1	1	1	1	1	5	3	1	3	1	3	1	3	1	4	1	4	1	2	1	2	1	2	1	2	1	2	1	2	1	2	1	1	0	2	1	2	1	2	1	2	1	2	1	2	1
20	2	1	3	1	1	1	1	1	4	3	1	3	1	3	1	3	1	3	0	4	1	2	1	2	1	2	1	2	1	0	0	2	1	2	1	2	1	2	1	2	1	2	1	2	1	2	1	2	1
22	2	2	4	1	1	1	1	2	1	3	1	3	1	3	1	3	1	4	1	4	1	2	1	2	1	2	1	2	1	2	1	2	1	2	1	1	0	1	0	2	1	2	1	2	1	2	1	2	1
22	2	2	4	1	1	1	1	2	1	3	1	3	1	3	1	3	1	4	1	4	1	2	1	2	1	2	1	2	1	2	1	2	1	2	1	2	1	2	1	2	1	2	1	2	1	2	1	2	1
22	2	1	4	1	1	2	1	2	3	2	0	2	0	1	0	2	0	1	0	4	1	0	0	0	0	1	0	1	0	1	0	0	0	1	0	0	0	2	1	1	0	0	0	1	0	1	0	2	1
21	2	2	4	1	0	1	1	#NULL!	#NULL!	3	1	3	1	3	1	3	1	3	0	4	1	2	1	2	1	2	1	2	1	2	1	2	1	2	1	2	1	2	1	2	1	2	1	2	1	2	1	2	1
21	2	1	4	1	0	1	1	#NULL!	#NULL!	3	1	3	1	3	1	3	1	4	1	4	1	2	1	1	0	2	1	2	1	0	0	2	1	2	1	1	0	2	1	2	1	2	1	2	1	2	1	2	1
21	2	2	4	1	0	1	1	#NULL!	#NULL!	3	1	3	1	3	1	3	1	3	0	4	1	2	1	2	1	2	1	2	1	2	1	2	1	2	1	2	1	2	1	2	1	2	1	2	1	2	1	2	1
18	1	2	3	1	1	1	1	1	2	3	1	3	1	3	1	3	1	4	1	4	1	2	1	2	1	2	1	2	1	2	1	2	1	2	1	2	1	2	1	2	1	2	1	2	1	2	1	2	1
22	2	2	4	1	0	1	1	#NULL!	#NULL!	3	1	3	1	3	1	3	1	4	1	4	1	2	1	2	1	2	1	2	1	2	1	2	1	2	1	2	1	2	1	2	1	2	1	1	0	2	1	2	1
18	1	2	3	1	1	1	1	1	2	3	1	3	1	3	1	3	1	4	1	4	1	2	1	2	1	2	1	2	1	2	1	2	1	2	1	2	1	2	1	2	1	2	1	2	1	2	1	2	1
22	2	1	3	2	0	1	1	#NULL!	#NULL!	3	1	3	1	3	1	3	1	4	1	4	1	2	1	2	1	2	1	2	1	2	1	2	1	2	1	1	0	2	1	2	1	0	0	2	1	2	1	2	1
22	2	1	4	1	0	1	1	#NULL!	#NULL!	3	1	3	1	3	1	3	1	4	1	4	1	2	1	2	1	2	1	2	1	0	0	2	1	2	1	2	1	2	1	2	1	2	1	2	1	2	1	2	1
18	1	2	3	1	1	1	1	1	2	3	1	3	1	3	1	3	1	4	1	4	1	2	1	2	1	2	1	2	1	2	1	2	1	2	1	2	1	2	1	2	1	2	1	2	1	2	1	2	1
18	1	2	3	1	1	1	1	1	2	3	1	3	1	3	1	3	1	4	1	4	1	2	1	2	1	2	1	2	1	2	1	2	1	2	1	2	1	2	1	2	1	2	1	2	1	2	1	2	1
22	2	1	4	2	0	1	1	#NULL!	#NULL!	3	1	3	1	3	1	3	1	4	1	4	1	2	1	2	1	2	1	2	1	2	1	2	1	2	1	2	1	2	1	2	1	2	1	2	1	2	1	2	1
18	1	2	3	1	1	1	1	1	2	3	1	3	1	3	1	3	1	4	1	4	1	2	1	2	1	2	1	2	1	2	1	2	1	2	1	2	1	2	1	2	1	2	1	2	1	2	1	2	1
22	2	2	4	1	1	1	1	2	1	3	1	3	1	3	1	3	1	4	1	4	1	2	1	2	1	2	1	2	1	2	1	2	1	2	1	0	0	2	1	2	1	2	1	2	1	2	1	2	1
21	2	2	4	1	0	1	2	#NULL!	#NULL!	3	1	3	1	3	1	3	1	4	1	4	1	2	1	2	1	2	1	2	1	2	1	2	1	2	1	2	1	2	1	2	1	2	1	1	0	2	1	2	1
22	2	2	4	2	1	1	1	1	1	3	1	3	1	3	1	3	1	4	1	4	1	2	1	2	1	2	1	2	1	2	1	0	0	2	1	2	1	2	1	2	1	2	1	2	1	2	1	1	0
21	2	1	4	2	0	1	1	#NULL!	#NULL!	3	1	3	1	3	1	3	1	4	1	4	1	2	1	2	1	2	1	2	1	2	1	2	1	2	1	0	0	2	1	2	1	2	1	2	1	2	1	2	1
20	2	1	2	1	0	1	1	#NULL!	#NULL!	3	1	3	1	3	1	3	1	4	1	4	1	2	1	2	1	2	1	2	1	2	1	2	1	1	0	1	0	0	0	2	1	2	1	1	0	2	1	2	1
20	2	1	3	1	0	1	1	#NULL!	#NULL!	3	1	3	1	3	1	3	1	4	1	4	1	2	1	2	1	2	1	2	1	2	1	2	1	2	1	0	0	0	0	2	1	2	1	0	0	2	1	2	1
20	2	1	3	1	0	1	1	#NULL!	#NULL!	3	1	3	1	3	1	3	1	4	1	4	1	2	1	2	1	2	1	2	1	1	0	1	0	2	1	2	1	1	0	2	1	2	1	2	1	2	1	2	1
21	2	2	4	1	0	1	1	#NULL!	#NULL!	3	1	3	1	3	1	3	1	4	1	4	1	2	1	2	1	2	1	2	1	2	1	2	1	2	1	2	1	2	1	2	1	2	1	2	1	2	1	2	1
22	2	1	4	1	0	1	1	#NULL!	#NULL!	3	1	3	1	3	1	3	1	4	1	4	1	2	1	2	1	1	0	2	1	2	1	1	0	2	1	2	1	2	1	2	1	2	1	2	1	2	1	2	1
22	2	2	4	2	0	1	1	#NULL!	#NULL!	3	1	1	0	3	1	3	1	1	0	4	1	2	1	2	1	2	1	2	1	1	0	2	1	2	1	2	1	2	1	2	1	2	1	2	1	2	1	2	1
24	3	2	6	2	0	1	1	#NULL!	#NULL!	3	1	3	1	3	1	3	1	4	1	4	1	2	1	2	1	2	1	2	1	2	1	2	1	2	1	1	0	1	0	2	1	2	1	2	1	2	1	2	1
24	3	2	6	1	1	1	1	2	4	3	1	3	1	3	1	3	1	4	1	4	1	2	1	2	1	2	1	2	1	2	1	0	0	2	1	0	0	2	1	2	1	2	1	0	0	2	1	2	1
20	2	2	3	1	0	1	1	#NULL!	#NULL!	3	1	3	1	3	1	3	1	4	1	4	1	2	1	2	1	0	0	2	1	2	1	2	1	2	1	2	1	2	1	2	1	2	1	2	1	2	1	0	0
20	2	1	3	1	1	1	1	1	4	3	1	3	1	3	1	3	1	3	0	4	1	2	1	2	1	2	1	2	1	0	0	2	1	2	1	2	1	2	1	2	1	2	1	2	1	2	1	2	1
24	3	1	6	1	0	1	1	#NULL!	#NULL!	3	1	3	1	3	1	3	1	4	1	4	1	2	1	2	1	0	0	2	1	2	1	0	0	2	1	2	1	2	1	2	1	2	1	2	1	2	1	2	1
23	3	1	6	1	0	1	1	#NULL!	#NULL!	3	1	3	1	3	1	0	0	4	1	4	1	2	1	2	1	2	1	2	1	2	1	2	1	2	1	2	1	0	0	2	1	2	1	2	1	2	1	2	1
23	3	1	6	2	0	1	1	#NULL!	#NULL!	3	1	3	1	3	1	3	1	4	1	4	1	2	1	2	1	2	1	2	1	2	1	2	1	2	1	2	1	0	0	2	1	2	1	2	1	2	1	2	1
24	3	1	6	1	1	1	1	1	1	3	1	3	1	3	1	3	1	4	1	4	1	2	1	2	1	2	1	2	1	2	1	2	1	2	1	2	1	2	1	2	1	2	1	0	0	2	1	2	1
24	3	1	6	1	1	1	1	1	1	3	1	3	1	3	1	3	1	4	1	4	1	2	1	2	1	2	1	2	1	2	1	2	1	2	1	2	1	2	1	2	1	2	1	2	1	2	1	2	1
19	1	2	2	1	0	1	1	#NULL!	#NULL!	3	1	3	1	3	1	3	1	4	1	4	1	2	1	2	1	2	1	2	1	2	1	2	1	2	1	2	1	2	1	2	1	2	1	2	1	2	1	2	1
20	2	2	1	1	0	1	1	#NULL!	#NULL!	3	1	3	1	3	1	3	1	4	1	4	1	1	0	2	1	0	0	2	1	1	0	2	1	2	1	2	1	2	1	2	1	2	1	2	1	2	1	2	1
21	2	2	3	1	0	1	1	#NULL!	#NULL!	3	1	3	1	3	1	3	1	4	1	4	1	2	1	2	1	2	1	2	1	2	1	2	1	2	1	1	0	0	0	2	1	2	1	2	1	2	1	2	1
21	2	2	3	1	1	1	1	1	2	3	1	3	1	3	1	3	1	4	1	4	1	2	1	2	1	2	1	2	1	0	0	2	1	0	0	0	0	1	0	2	1	2	1	2	1	2	1	2	1
21	2	2	3	2	1	1	1	1	1	3	1	3	1	3	1	3	1	4	1	4	1	2	1	2	1	2	1	2	1	2	1	2	1	2	1	2	1	2	1	2	1	2	1	2	1	2	1	2	1
21	2	2	3	1	1	1	1	1	1	3	1	3	1	3	1	3	1	4	1	4	1	2	1	2	1	0	0	2	1	2	1	2	1	2	1	2	1	2	1	2	1	2	1	2	1	2	1	2	1
23	3	2	5	1	0	1	1	#NULL!	#NULL!	3	1	3	1	3	1	3	1	4	1	4	1	2	1	2	1	2	1	2	1	2	1	2	1	2	1	2	1	1	0	2	1	2	1	2	1	2	1	2	1
23	3	2	5	1	1	1	1	1	2	3	1	3	1	3	1	3	1	4	1	4	1	2	1	2	1	2	1	2	1	2	1	2	1	2	1	0	0	1	0	2	1	2	1	1	0	2	1	0	0
22	2	2	5	2	1	1	1	1	1	3	1	3	1	3	1	3	1	4	1	4	1	2	1	2	1	2	1	2	1	2	1	2	1	2	1	2	1	2	1	2	1	2	1	2	1	2	1	2	1
24	3	1	6	1	1	1	1	1	1	3	1	3	1	3	1	3	1	4	1	4	1	2	1	2	1	2	1	2	1	0	0	2	1	2	1	2	1	2	1	2	1	0	0	2	1	2	1	2	1
23	3	2	5	1	0	1	1	#NULL!	#NULL!	3	1	3	1	3	1	3	1	4	1	4	1	2	1	2	1	1	0	2	1	2	1	1	0	2	1	2	1	2	1	2	1	2	1	1	0	2	1	2	1
19	1	2	1	1	0	1	1	#NULL!	#NULL!	3	1	3	1	3	1	2	0	4	1	2	0	2	1	2	1	2	1	2	1	2	1	2	1	2	1	2	1	1	0	2	1	2	1	1	0	2	1	2	1
22	2	2	5	1	1	1	1	1	1	3	1	3	1	3	1	3	1	4	1	4	1	2	1	2	1	2	1	2	1	2	1	2	1	2	1	2	1	0	0	2	1	0	0	2	1	2	1	2	1
21	2	2	3	1	0	1	1	#NULL!	#NULL!	3	1	3	1	3	1	3	1	4	1	4	1	2	1	2	1	2	1	2	1	2	1	2	1	2	1	2	1	1	0	2	1	2	1	2	1	2	1	2	1
21	2	2	3	1	1	1	2	1	1	3	1	3	1	3	1	3	1	4	1	4	1	2	1	2	1	2	1	2	1	2	1	2	1	2	1	1	0	2	1	2	1	2	1	1	0	2	1	2	1
20	2	2	3	1	1	1	1	1	1	3	1	3	1	3	1	3	1	4	1	4	1	2	1	2	1	2	1	2	1	2	1	2	1	2	1	2	1	2	1	2	1	2	1	2	1	2	1	2	1
22	2	2	5	1	1	1	1	1	1	3	1	3	1	3	1	3	1	4	1	4	1	2	1	2	1	2	1	2	1	2	1	2	1	2	1	2	1	0	0	2	1	0	0	2	1	2	1	2	1
24	3	1	6	1	1	1	1	2	1	3	1	3	1	3	1	0	0	4	1	4	1	2	1	2	1	2	1	2	1	2	1	2	1	2	1	2	1	2	1	2	1	2	1	2	1	2	1	2	1
22	2	2	5	1	0	1	1	#NULL!	#NULL!	3	1	3	1	3	1	3	1	4	1	4	1	2	1	2	1	2	1	2	1	2	1	2	1	1	0	2	1	2	1	2	1	2	1	2	1	2	1	1	0
19	1	2	2	1	1	1	1	1	5	3	1	3	1	3	1	3	1	4	1	4	1	2	1	2	1	2	1	2	1	2	1	2	1	2	1	1	0	2	1	2	1	2	1	2	1	2	1	2	1
19	1	2	2	1	0	1	2	#NULL!	#NULL!	3	1	3	1	3	1	3	1	4	1	4	1	2	1	2	1	2	1	2	1	2	1	0	0	2	1	2	1	2	1	2	1	2	1	2	1	2	1	2	1
19	1	2	2	1	0	1	1	#NULL!	#NULL!	3	1	3	1	3	1	3	1	4	1	4	1	2	1	2	1	2	1	2	1	1	0	2	1	2	1	2	1	0	0	2	1	2	1	2	1	2	1	2	1
20	2	2	2	1	0	1	1	#NULL!	#NULL!	3	1	3	1	3	1	3	1	4	1	0	0	2	1	2	1	2	1	2	1	2	1	2	1	2	1	2	1	2	1	2	1	2	1	2	1	2	1	2	1
19	1	1	2	1	1	2	1	1	5	3	1	3	1	3	1	3	1	4	1	1	0	2	1	2	1	2	1	2	1	2	1	2	1	2	1	2	1	2	1	2	1	2	1	2	1	2	1	2	1
19	1	2	2	1	0	1	1	#NULL!	#NULL!	3	1	3	1	3	1	3	1	4	1	4	1	2	1	2	1	2	1	2	1	2	1	2	1	2	1	1	0	1	0	2	1	0	0	1	0	2	1	2	1
20	2	1	3	1	1	1	1	1	1	3	1	3	1	3	1	3	1	4	1	4	1	2	1	2	1	2	1	2	1	2	1	2	1	1	0	2	1	2	1	2	1	2	1	2	1	2	1	2	1
20	2	1	3	1	1	1	1	1	1	3	1	3	1	3	1	3	1	4	1	4	1	2	1	2	1	2	1	2	1	2	1	0	0	2	1	2	1	2	1	2	1	2	1	2	1	2	1	2	1
20	2	2	3	1	0	1	1	#NULL!	#NULL!	3	1	3	1	3	1	3	1	4	1	4	1	2	1	2	1	2	1	2	1	2	1	2	1	2	1	2	1	2	1	2	1	2	1	2	1	2	1	2	1
24	3	1	6	2	0	1	1	#NULL!	#NULL!	3	1	3	1	3	1	3	1	4	1	0	0	2	1	2	1	2	1	2	1	0	0	2	1	2	1	2	1	2	1	2	1	2	1	2	1	2	1	2	1
24	3	1	6	1	0	1	1	#NULL!	#NULL!	3	1	3	1	3	1	3	1	4	1	4	1	2	1	2	1	2	1	2	1	1	0	1	0	2	1	2	1	1	0	2	1	0	0	2	1	2	1	2	1
24	3	1	6	1	1	1	1	1	1	3	1	3	1	3	1	3	1	4	1	4	1	2	1	2	1	2	1	2	1	2	1	2	1	2	1	2	1	2	1	2	1	2	1	2	1	2	1	2	1
24	3	1	6	1	1	1	1	1	1	3	1	3	1	3	1	3	1	4	1	4	1	2	1	2	1	2	1	2	1	1	0	2	1	2	1	2	1	2	1	2	1	2	1	2	1	2	1	2	1
25	3	1	6	1	0	1	1	#NULL!	#NULL!	3	1	3	1	3	1	3	1	4	1	4	1	2	1	2	1	2	1	2	1	2	1	2	1	2	1	2	1	2	1	2	1	2	1	2	1	2	1	2	1
24	3	1	6	1	0	1	1	#NULL!	#NULL!	3	1	3	1	3	1	3	1	4	1	4	1	2	1	2	1	2	1	2	1	2	1	2	1	2	1	2	1	2	1	2	1	2	1	2	1	2	1	2	1
25	3	1	6	1	0	1	1	#NULL!	#NULL!	3	1	3	1	3	1	3	1	3	0	4	1	2	1	2	1	2	1	2	1	2	1	2	1	2	1	1	0	2	1	2	1	2	1	2	1	2	1	2	1
24	3	2	4	1	0	1	1	#NULL!	#NULL!	3	1	3	1	3	1	3	1	4	1	4	1	2	1	2	1	2	1	2	1	2	1	2	1	2	1	2	1	2	1	2	1	2	1	2	1	2	1	2	1
20	2	2	2	1	1	1	1	1	5	3	1	3	1	3	1	3	1	4	1	4	1	2	1	2	1	2	1	2	1	2	1	2	1	2	1	1	0	2	1	2	1	2	1	2	1	2	1	2	1
21	2	1	3	1	0	1	1	#NULL!	#NULL!	3	1	3	1	3	1	3	1	4	1	4	1	2	1	2	1	2	1	2	1	2	1	0	0	2	1	1	0	2	1	2	1	2	1	2	1	2	1	2	1
20	2	2	2	1	0	1	1	#NULL!	#NULL!	3	1	3	1	3	1	3	1	4	1	4	1	2	1	2	1	1	0	2	1	2	1	2	1	2	1	1	0	2	1	2	1	2	1	2	1	2	1	2	1
24	3	2	6	2	0	1	1	#NULL!	#NULL!	3	1	3	1	3	1	3	1	4	1	4	1	2	1	0	0	0	0	2	1	2	1	2	1	2	1	2	1	2	1	2	1	2	1	2	1	2	1	2	1
25	3	1	6	1	0	1	1	#NULL!	#NULL!	3	1	3	1	3	1	3	1	3	0	4	1	2	1	2	1	2	1	2	1	2	1	2	1	2	1	1	0	2	1	2	1	2	1	2	1	2	1	2	1
24	3	1	2	1	0	1	1	#NULL!	#NULL!	3	1	3	1	3	1	3	1	4	1	4	1	2	1	2	1	2	1	0	0	0	0	0	0	2	1	1	0	2	1	2	1	2	1	1	0	2	1	2	1
21	2	2	3	2	0	1	1	#NULL!	#NULL!	3	1	3	1	3	1	3	1	4	1	3	0	2	1	2	1	2	1	2	1	2	1	2	1	2	1	2	1	2	1	2	1	0	0	2	1	2	1	2	1
25	3	1	5	1	1	1	1	2	1	3	1	3	1	3	1	3	1	4	1	4	1	2	1	2	1	2	1	2	1	1	0	2	1	2	1	2	1	2	1	2	1	2	1	2	1	2	1	1	0
18	1	2	1	1	0	1	1	#NULL!	#NULL!	3	1	3	1	3	1	3	1	4	1	4	1	2	1	2	1	2	1	2	1	0	0	2	1	2	1	0	0	2	1	2	1	2	1	1	0	2	1	2	1
23	3	1	5	1	1	1	1	1	1	3	1	3	1	3	1	3	1	4	1	4	1	2	1	2	1	2	1	2	1	2	1	0	0	2	1	2	1	2	1	2	1	2	1	1	0	2	1	2	1
21	2	1	3	2	0	1	1	#NULL!	#NULL!	3	1	3	1	3	1	3	1	4	1	4	1	2	1	2	1	2	1	2	1	2	1	2	1	2	1	2	1	2	1	2	1	2	1	2	1	2	1	2	1
20	2	1	3	1	1	1	1	1	1	3	1	3	1	3	1	3	1	1	0	3	0	2	1	2	1	2	1	2	1	2	1	2	1	2	1	2	1	2	1	2	1	2	1	2	1	2	1	2	1
20	2	2	2	1	0	1	1	#NULL!	#NULL!	3	1	3	1	3	1	3	1	4	1	4	1	2	1	2	1	2	1	2	1	2	1	2	1	2	1	2	1	1	0	2	1	2	1	2	1	2	1	2	1
20	2	1	3	1	0	3	1	#NULL!	#NULL!	3	1	3	1	3	1	3	1	4	1	4	1	2	1	2	1	2	1	2	1	2	1	2	1	2	1	2	1	1	0	2	1	2	1	1	0	2	1	1	0
21	2	1	3	1	0	3	1	#NULL!	#NULL!	3	1	3	1	3	1	3	1	1	0	4	1	2	1	2	1	2	1	2	1	2	1	2	1	2	1	2	1	2	1	2	1	2	1	2	1	2	1	2	1
22	2	1	5	1	1	1	1	1	5	3	1	3	1	3	1	3	1	4	1	4	1	2	1	2	1	2	1	2	1	2	1	2	1	2	1	2	1	2	1	1	0	2	1	2	1	2	1	2	1
21	2	2	3	2	0	1	1	#NULL!	#NULL!	3	1	3	1	3	1	3	1	4	1	4	1	2	1	2	1	2	1	2	1	2	1	2	1	2	1	1	0	2	1	2	1	2	1	2	1	2	1	2	1
21	2	1	3	2	0	1	1	#NULL!	#NULL!	3	1	3	1	3	1	3	1	4	1	4	1	2	1	2	1	2	1	2	1	2	1	2	1	2	1	2	1	1	0	2	1	2	1	2	1	2	1	2	1
21	2	2	3	1	1	1	1	1	1	1	0	1	0	3	1	3	1	3	0	2	0	2	1	2	1	2	1	2	1	2	1	2	1	1	0	2	1	2	1	2	1	2	1	1	0	0	0	0	0
21	2	2	3	1	0	1	1	#NULL!	#NULL!	3	1	2	0	3	1	2	0	4	1	4	1	2	1	2	1	2	1	2	1	2	1	2	1	1	0	2	1	2	1	2	1	2	1	2	1	2	1	2	1
22	2	2	5	1	0	1	1	#NULL!	#NULL!	3	1	3	1	3	1	3	1	4	1	4	1	2	1	2	1	2	1	2	1	2	1	2	1	2	1	2	1	2	1	2	1	2	1	2	1	2	1	2	1
25	3	2	6	1	1	1	1	1	1	3	1	3	1	3	1	3	1	4	1	4	1	2	1	2	1	2	1	2	1	1	0	2	1	2	1	2	1	2	1	2	1	2	1	2	1	2	1	2	1
24	3	1	6	1	0	1	1	#NULL!	#NULL!	3	1	3	1	3	1	3	1	4	1	4	1	2	1	2	1	2	1	2	1	0	0	2	1	2	1	2	1	2	1	2	1	2	1	2	1	2	1	2	1
23	3	2	5	1	1	1	1	1	1	3	1	3	1	3	1	3	1	4	1	4	1	2	1	2	1	2	1	2	1	2	1	2	1	2	1	2	1	2	1	2	1	0	0	2	1	2	1	2	1
20	2	1	3	1	1	1	1	2	5	3	1	3	1	3	1	3	1	4	1	4	1	2	1	2	1	2	1	2	1	2	1	2	1	2	1	2	1	2	1	2	1	2	1	2	1	2	1	2	1
22	2	1	3	1	1	1	1	1	5	3	1	2	0	3	1	3	1	4	1	4	1	2	1	2	1	2	1	2	1	0	0	2	1	2	1	1	0	2	1	2	1	2	1	2	1	2	1	2	1
22	2	2	3	2	0	1	1	#NULL!	#NULL!	3	1	3	1	3	1	2	0	4	1	4	1	2	1	2	1	2	1	2	1	2	1	2	1	2	1	2	1	2	1	2	1	2	1	2	1	2	1	2	1
24	3	1	4	1	1	1	1	1	5	3	1	3	1	3	1	3	1	2	0	4	1	2	1	2	1	2	1	0	0	0	0	0	0	2	1	2	1	2	1	2	1	0	0	0	0	0	0	2	1
21	2	1	3	2	0	1	1	#NULL!	#NULL!	3	1	3	1	3	1	3	1	4	1	4	1	2	1	2	1	2	1	2	1	2	1	2	1	2	1	2	1	2	1	2	1	2	1	2	1	2	1	2	1
20	2	2	2	1	0	1	1	#NULL!	#NULL!	3	1	3	1	3	1	3	1	2	0	4	1	2	1	2	1	2	1	2	1	2	1	2	1	2	1	1	0	0	0	2	1	2	1	2	1	2	1	2	1
19	1	2	2	1	0	1	2	#NULL!	#NULL!	3	1	3	1	3	1	3	1	4	1	4	1	2	1	2	1	2	1	2	1	2	1	0	0	2	1	2	1	2	1	2	1	2	1	2	1	2	1	2	1
22	2	2	5	1	0	1	2	#NULL!	#NULL!	3	1	3	1	3	1	3	1	4	1	4	1	2	1	2	1	2	1	2	1	2	1	2	1	2	1	2	1	2	1	2	1	2	1	2	1	2	1	2	1
23	3	2	5	1	0	1	1	#NULL!	#NULL!	3	1	3	1	3	1	3	1	4	1	4	1	2	1	2	1	2	1	2	1	2	1	2	1	2	1	2	1	2	1	2	1	2	1	2	1	2	1	1	0
25	3	1	6	1	0	1	1	#NULL!	#NULL!	3	1	3	1	3	1	3	1	4	1	4	1	2	1	2	1	2	1	2	1	2	1	2	1	2	1	2	1	2	1	2	1	2	1	2	1	2	1	2	1
21	2	1	3	1	0	3	1	#NULL!	#NULL!	3	1	3	1	3	1	3	1	4	1	4	1	2	1	2	1	2	1	2	1	1	0	2	1	2	1	2	1	1	0	1	0	0	0	2	1	0	0	0	0
21	2	2	3	1	1	1	1	2	1	3	1	3	1	3	1	3	1	4	1	4	1	2	1	2	1	2	1	2	1	2	1	2	1	2	1	1	0	2	1	2	1	2	1	2	1	2	1	2	1
21	2	1	3	1	1	1	1	1	1	3	1	3	1	3	1	3	1	4	1	4	1	2	1	2	1	2	1	2	1	0	0	2	1	2	1	2	1	0	0	2	1	2	1	2	1	2	1	2	1
24	3	1	6	1	1	1	1	1	1	3	1	3	1	3	1	3	1	4	1	4	1	2	1	2	1	2	1	2	1	1	0	2	1	2	1	2	1	2	1	2	1	2	1	2	1	2	1	2	1
20	2	1	3	1	0	1	1	#NULL!	#NULL!	3	1	3	1	3	1	3	1	4	1	4	1	2	1	2	1	2	1	2	1	2	1	2	1	0	0	0	0	2	1	2	1	0	0	0	0	0	0	0	0
20	2	2	2	1	1	1	1	1	1	3	1	3	1	3	1	3	1	4	1	4	1	2	1	2	1	0	0	2	1	2	1	2	1	2	1	1	0	0	0	2	1	2	1	2	1	2	1	2	1
18	1	2	1	1	0	1	1	#NULL!	#NULL!	3	1	3	1	3	1	3	1	1	0	4	1	2	1	2	1	2	1	2	1	2	1	2	1	2	1	2	1	1	0	2	1	2	1	2	1	2	1	2	1
18	1	1	1	2	0	1	1	#NULL!	#NULL!	3	1	3	1	3	1	3	1	4	1	4	1	2	1	2	1	2	1	2	1	2	1	2	1	2	1	2	1	2	1	2	1	2	1	2	1	2	1	2	1
19	1	2	2	1	0	1	1	#NULL!	#NULL!	3	1	3	1	3	1	3	1	4	1	4	1	2	1	2	1	2	1	2	1	2	1	2	1	2	1	2	1	2	1	2	1	2	1	2	1	2	1	2	1
19	1	2	1	1	0	1	1	#NULL!	#NULL!	3	1	3	1	3	1	3	1	4	1	4	1	2	1	2	1	2	1	2	1	2	1	2	1	0	0	2	1	2	1	2	1	0	0	2	1	2	1	2	1
19	1	1	2	1	0	1	1	#NULL!	#NULL!	3	1	3	1	3	1	3	1	4	1	4	1	2	1	2	1	2	1	2	1	1	0	2	1	2	1	2	1	0	0	2	1	2	1	2	1	2	1	2	1
20	2	2	2	1	0	1	1	#NULL!	#NULL!	3	1	3	1	3	1	3	1	4	1	4	1	2	1	2	1	1	0	2	1	2	1	2	1	2	1	2	1	1	0	2	1	2	1	2	1	2	1	2	1
20	2	2	1	1	1	1	1	1	5	3	1	1	0	3	1	3	1	1	0	4	1	2	1	2	1	2	1	2	1	2	1	2	1	2	1	2	1	2	1	2	1	2	1	0	0	2	1	2	1
20	2	2	2	1	0	1	2	#NULL!	#NULL!	3	1	3	1	3	1	3	1	4	1	4	1	2	1	2	1	2	1	2	1	2	1	2	1	2	1	2	1	2	1	2	1	2	1	2	1	2	1	0	0
19	1	2	1	1	0	1	1	#NULL!	#NULL!	3	1	3	1	3	1	3	1	2	0	4	1	2	1	2	1	2	1	2	1	2	1	2	1	0	0	2	1	2	1	2	1	2	1	2	1	2	1	2	1
20	2	1	1	1	0	3	1	#NULL!	#NULL!	3	1	1	0	3	1	3	1	1	0	0	0	2	1	2	1	2	1	2	1	1	0	1	0	2	1	2	1	1	0	2	1	2	1	1	0	2	1	2	1
18	1	1	1	1	0	3	1	#NULL!	#NULL!	3	1	3	1	3	1	3	1	4	1	4	1	2	1	2	1	2	1	2	1	2	1	2	1	2	1	2	1	2	1	2	1	2	1	1	0	2	1	2	1
19	1	2	2	1	0	1	2	#NULL!	#NULL!	3	1	3	1	3	1	3	1	4	1	4	1	2	1	2	1	2	1	2	1	2	1	2	1	2	1	2	1	2	1	2	1	2	1	2	1	2	1	2	1
20	2	2	2	1	0	1	2	#NULL!	#NULL!	3	1	3	1	3	1	3	1	4	1	3	0	2	1	2	1	2	1	2	1	2	1	2	1	2	1	1	0	2	1	2	1	2	1	2	1	2	1	2	1
19	1	2	2	1	0	1	1	#NULL!	#NULL!	3	1	3	1	3	1	3	1	4	1	4	1	2	1	2	1	2	1	2	1	2	1	2	1	2	1	2	1	2	1	2	1	2	1	2	1	2	1	2	1
19	1	2	2	1	0	1	1	#NULL!	#NULL!	3	1	3	1	3	1	3	1	4	1	4	1	2	1	2	1	2	1	2	1	2	1	2	1	2	1	1	0	2	1	2	1	2	1	2	1	2	1	0	0
19	1	2	2	1	0	1	1	#NULL!	#NULL!	3	1	3	1	3	1	3	1	4	1	4	1	2	1	2	1	2	1	2	1	2	1	2	1	2	1	0	0	2	1	2	1	2	1	2	1	2	1	2	1
19	1	2	2	1	0	1	1	#NULL!	#NULL!	3	1	3	1	3	1	3	1	4	1	4	1	2	1	2	1	2	1	2	1	2	1	2	1	0	0	2	1	1	0	2	1	2	1	2	1	2	1	2	1
20	2	2	2	1	1	1	1	1	5	3	1	3	1	3	1	3	1	4	1	4	1	2	1	2	1	2	1	2	1	2	1	2	1	2	1	2	1	2	1	2	1	2	1	2	1	2	1	2	1
19	1	2	2	2	0	1	1	#NULL!	#NULL!	3	1	3	1	3	1	3	1	4	1	4	1	2	1	2	1	2	1	2	1	2	1	2	1	2	1	1	0	2	1	2	1	2	1	1	0	2	1	2	1
20	2	2	3	1	0	1	1	#NULL!	#NULL!	3	1	3	1	3	1	3	1	4	1	4	1	2	1	2	1	2	1	2	1	2	1	2	1	2	1	2	1	2	1	2	1	2	1	2	1	2	1	2	1
20	2	1	3	2	0	1	1	#NULL!	#NULL!	3	1	3	1	3	1	3	1	4	1	4	1	2	1	2	1	2	1	2	1	2	1	0	0	2	1	2	1	2	1	2	1	2	1	2	1	2	1	2	1
22	2	1	3	1	1	1	1	1	4	3	1	3	1	3	1	3	1	4	1	4	1	2	1	2	1	2	1	2	1	2	1	2	1	2	1	2	1	2	1	2	1	2	1	2	1	2	1	2	1
21	2	2	3	1	0	1	1	#NULL!	#NULL!	3	1	3	1	3	1	3	1	4	1	4	1	2	1	2	1	2	1	2	1	0	0	2	1	2	1	2	1	2	1	2	1	2	1	2	1	2	1	2	1
18	1	2	1	1	0	1	1	#NULL!	#NULL!	3	1	3	1	3	1	3	1	2	0	4	1	2	1	2	1	2	1	2	1	2	1	2	1	2	1	2	1	2	1	2	1	2	1	2	1	2	1	2	1
20	2	1	3	1	1	1	1	1	5	3	1	3	1	3	1	3	1	4	1	4	1	2	1	2	1	2	1	2	1	2	1	2	1	2	1	2	1	0	0	2	1	2	1	2	1	2	1	1	0
20	2	2	3	1	1	1	1	2	5	3	1	3	1	3	1	3	1	4	1	4	1	2	1	2	1	2	1	2	1	2	1	2	1	2	1	2	1	2	1	2	1	2	1	2	1	2	1	2	1
22	2	1	3	1	0	1	1	#NULL!	#NULL!	3	1	3	1	3	1	3	1	4	1	4	1	2	1	2	1	2	1	2	1	2	1	1	0	0	0	2	1	2	1	2	1	2	1	1	0	2	1	2	1
23	3	1	6	1	0	1	1	#NULL!	#NULL!	3	1	3	1	3	1	3	1	4	1	4	1	2	1	2	1	2	1	2	1	2	1	0	0	2	1	2	1	2	1	2	1	2	1	2	1	2	1	2	1
21	2	1	3	1	0	2	1	#NULL!	#NULL!	3	1	3	1	3	1	3	1	4	1	4	1	2	1	2	1	2	1	2	1	2	1	2	1	1	0	2	1	2	1	2	1	2	1	2	1	2	1	2	1
20	2	2	1	1	0	1	1	1	1	3	1	1	0	3	1	3	1	2	0	0	0	1	0	2	1	2	1	2	1	2	1	2	1	2	1	2	1	2	1	2	1	1	0	2	1	2	1	2	1
19	1	2	1	1	0	1	1	#NULL!	#NULL!	3	1	3	1	3	1	3	1	4	1	4	1	2	1	2	1	1	0	2	1	1	0	2	1	2	1	2	1	2	1	1	0	2	1	2	1	2	1	2	1
18	1	2	1	1	1	1	1	1	2	3	1	3	1	3	1	3	1	4	1	4	1	2	1	0	0	2	1	2	1	0	0	2	1	2	1	2	1	2	1	2	1	2	1	2	1	2	1	2	1
25	3	1	6	1	0	3	1	#NULL!	#NULL!	3	1	3	1	3	1	3	1	4	1	4	1	2	1	2	1	2	1	2	1	0	0	0	0	2	1	2	1	2	1	2	1	0	0	2	1	2	1	2	1
19	1	2	1	1	0	1	1	#NULL!	#NULL!	3	1	3	1	3	1	3	1	1	0	4	1	2	1	2	1	2	1	2	1	0	0	2	1	2	1	2	1	2	1	2	1	2	1	2	1	2	1	2	1
18	1	1	1	1	1	1	1	1	5	3	1	3	1	3	1	3	1	4	1	4	1	2	1	0	0	2	1	2	1	1	0	2	1	2	1	1	0	2	1	2	1	2	1	2	1	2	1	2	1
19	1	2	2	1	0	1	2	#NULL!	#NULL!	3	1	3	1	3	1	3	1	4	1	4	1	2	1	2	1	2	1	2	1	2	1	0	0	2	1	2	1	2	1	2	1	2	1	2	1	2	1	2	1
18	1	1	1	1	0	1	1	#NULL!	#NULL!	3	1	3	1	3	1	3	1	2	0	0	0	2	1	2	1	2	1	2	1	2	1	2	1	2	1	2	1	2	1	2	1	2	1	2	1	2	1	2	1
18	1	2	1	1	0	1	1	#NULL!	#NULL!	3	1	3	1	3	1	3	1	3	0	4	1	2	1	2	1	1	0	2	1	2	1	2	1	2	1	2	1	2	1	2	1	2	1	1	0	2	1	2	1
19	1	2	2	1	1	1	1	1	2	3	1	3	1	3	1	3	1	4	1	4	1	2	1	2	1	2	1	2	1	2	1	2	1	2	1	2	1	2	1	2	1	2	1	2	1	2	1	2	1
23	3	2	3	1	0	1	1	#NULL!	#NULL!	3	1	3	1	3	1	3	1	4	1	4	1	2	1	2	1	0	0	2	1	2	1	2	1	2	1	2	1	2	1	2	1	2	1	2	1	2	1	2	1
21	2	1	3	1	0	1	1	#NULL!	#NULL!	3	1	3	1	3	1	3	1	2	0	3	0	2	1	2	1	2	1	2	1	2	1	2	1	2	1	2	1	2	1	2	1	2	1	2	1	2	1	2	1
19	1	2	2	1	0	1	2	#NULL!	#NULL!	3	1	3	1	3	1	3	1	4	1	4	1	2	1	2	1	1	0	2	1	2	1	0	0	2	1	2	1	2	1	2	1	2	1	2	1	0	0	2	1
21	2	1	3	1	1	1	1	1	1	3	1	3	1	3	1	3	1	4	1	4	1	2	1	2	1	2	1	2	1	2	1	2	1	2	1	2	1	2	1	2	1	2	1	2	1	2	1	2	1
21	2	2	3	1	0	1	1	#NULL!	#NULL!	3	1	3	1	3	1	3	1	4	1	4	1	2	1	2	1	2	1	2	1	2	1	2	1	1	0	1	0	2	1	2	1	2	1	2	1	2	1	1	0
23	3	1	6	1	0	1	1	#NULL!	#NULL!	3	1	3	1	3	1	3	1	4	1	4	1	2	1	2	1	2	1	2	1	2	1	0	0	2	1	2	1	2	1	2	1	2	1	2	1	2	1	2	1
21	2	1	3	2	1	1	1	2	1	3	1	3	1	3	1	3	1	4	1	4	1	2	1	2	1	2	1	2	1	2	1	2	1	2	1	1	0	2	1	2	1	2	1	2	1	2	1	2	1
19	1	2	2	1	0	1	1	#NULL!	#NULL!	3	1	3	1	3	1	3	1	4	1	4	1	2	1	2	1	2	1	2	1	2	1	2	1	2	1	2	1	2	1	2	1	2	1	2	1	2	1	2	1
20	2	1	3	1	1	1	2	1	3	3	1	3	1	3	1	3	1	4	1	4	1	2	1	2	1	2	1	2	1	2	1	2	1	0	0	1	0	2	1	2	1	2	1	2	1	2	1	2	1
20	2	1	3	1	1	3	1	1	1	3	1	3	1	3	1	3	1	4	1	4	1	2	1	2	1	2	1	2	1	2	1	2	1	2	1	2	1	2	1	2	1	2	1	2	1	2	1	2	1
21	2	2	3	1	0	1	1	#NULL!	#NULL!	3	1	3	1	3	1	3	1	3	0	4	1	2	1	2	1	2	1	2	1	2	1	2	1	2	1	2	1	2	1	2	1	0	0	2	1	2	1	2	1
20	2	2	3	1	1	1	1	1	1	3	1	3	1	3	1	3	1	4	1	4	1	2	1	2	1	1	0	2	1	2	1	2	1	2	1	1	0	2	1	2	1	2	1	2	1	2	1	1	0
23	3	2	5	1	0	1	1	#NULL!	#NULL!	3	1	3	1	3	1	2	0	4	1	4	1	2	1	2	1	2	1	2	1	2	1	0	0	2	1	1	0	2	1	2	1	2	1	2	1	2	1	2	1
20	2	1	3	1	0	1	1	#NULL!	#NULL!	3	1	3	1	3	1	0	0	4	1	4	1	2	1	2	1	0	0	0	0	0	0	1	0	2	1	2	1	2	1	2	1	2	1	2	1	2	1	2	1
22	2	2	5	1	1	1	1	1	1	3	1	3	1	3	1	3	1	4	1	4	1	2	1	2	1	2	1	2	1	2	1	2	1	2	1	2	1	2	1	2	1	2	1	2	1	2	1	0	0
21	2	2	3	2	1	1	1	1	1	2	0	2	0	3	1	3	1	4	1	4	1	2	1	2	1	2	1	2	1	2	1	2	1	2	1	2	1	2	1	2	1	2	1	2	1	2	1	1	0
20	2	2	2	1	1	1	1	1	1	3	1	3	1	3	1	3	1	2	0	4	1	2	1	2	1	2	1	2	1	0	0	0	0	0	0	0	0	0	0	2	1	2	1	2	1	0	0	2	1
20	2	2	2	1	0	1	1	#NULL!	#NULL!	3	1	3	1	3	1	3	1	4	1	4	1	2	1	2	1	2	1	2	1	2	1	2	1	2	1	1	0	2	1	2	1	2	1	2	1	2	1	2	1
20	2	1	2	1	0	1	1	#NULL!	#NULL!	3	1	3	1	3	1	3	1	1	0	4	1	2	1	2	1	2	1	2	1	2	1	2	1	2	1	2	1	2	1	2	1	2	1	2	1	2	1	2	1
19	1	1	2	1	1	1	1	1	1	3	1	3	1	3	1	3	1	4	1	4	1	2	1	2	1	2	1	2	1	2	1	2	1	2	1	1	0	2	1	2	1	2	1	2	1	2	1	1	0
21	2	2	3	1	0	1	1	#NULL!	#NULL!	3	1	3	1	3	1	3	1	4	1	4	1	2	1	2	1	2	1	2	1	2	1	2	1	2	1	2	1	0	0	2	1	2	1	2	1	0	0	1	0
20	2	2	2	1	1	1	1	1	2	3	1	3	1	3	1	3	1	3	0	4	1	2	1	1	0	2	1	2	1	0	0	2	1	2	1	2	1	2	1	2	1	2	1	2	1	2	1	2	1
21	2	2	2	1	0	1	1	#NULL!	#NULL!	3	1	3	1	3	1	2	0	4	1	4	1	2	1	2	1	2	1	2	1	2	1	2	1	0	0	1	0	2	1	0	0	2	1	2	1	2	1	0	0
22	2	2	2	1	1	1	1	1	5	3	1	3	1	3	1	3	1	1	0	4	1	2	1	2	1	2	1	2	1	2	1	2	1	2	1	2	1	2	1	2	1	2	1	0	0	2	1	2	1
22	2	2	5	1	1	1	1	1	1	3	1	3	1	3	1	3	1	4	1	4	1	2	1	2	1	2	1	2	1	2	1	2	1	2	1	2	1	2	1	2	1	2	1	2	1	2	1	0	0
20	2	1	3	1	1	1	1	1	1	3	1	3	1	3	1	3	1	4	1	4	1	2	1	2	1	2	1	2	1	2	1	2	1	2	1	2	1	2	1	2	1	2	1	2	1	2	1	2	1
21	2	1	3	1	0	3	1	#NULL!	#NULL!	3	1	3	1	3	1	3	1	4	1	4	1	2	1	2	1	2	1	2	1	2	1	2	1	2	1	1	0	2	1	2	1	2	1	2	1	1	0	2	1
21	2	1	3	1	0	1	1	#NULL!	#NULL!	3	1	3	1	3	1	3	1	4	1	4	1	2	1	2	1	1	0	2	1	2	1	2	1	0	0	2	1	1	0	2	1	2	1	2	1	2	1	2	1
23	3	2	6	1	1	1	1	1	1	3	1	3	1	3	1	3	1	4	1	4	1	2	1	2	1	2	1	2	1	2	1	2	1	2	1	2	1	1	0	2	1	2	1	2	1	2	1	2	1
22	2	1	3	1	0	1	1	#NULL!	#NULL!	3	1	3	1	3	1	3	1	4	1	4	1	2	1	2	1	2	1	2	1	2	1	2	1	2	1	2	1	2	1	2	1	2	1	0	0	2	1	2	1
25	3	2	6	1	1	1	1	1	5	3	1	3	1	3	1	3	1	4	1	4	1	2	1	2	1	2	1	2	1	2	1	2	1	2	1	2	1	2	1	2	1	2	1	2	1	2	1	1	0
21	2	1	3	1	0	1	1	#NULL!	#NULL!	3	1	3	1	3	1	3	1	4	1	4	1	2	1	2	1	2	1	2	1	2	1	2	1	2	1	1	0	0	0	2	1	2	1	2	1	2	1	2	1
20	2	1	3	2	0	1	1	#NULL!	#NULL!	3	1	3	1	3	1	3	1	2	0	4	1	2	1	2	1	2	1	0	0	0	0	2	1	2	1	2	1	2	1	2	1	2	1	2	1	2	1	2	1
20	2	1	2	1	0	1	1	#NULL!	#NULL!	3	1	3	1	3	1	3	1	4	1	4	1	2	1	2	1	2	1	2	1	1	0	2	1	2	1	2	1	2	1	2	1	2	1	2	1	2	1	0	0
25	3	2	6	1	1	1	1	1	1	3	1	3	1	3	1	3	1	4	1	4	1	2	1	2	1	2	1	2	1	2	1	2	1	2	1	1	0	0	0	2	1	2	1	2	1	2	1	2	1
24	3	1	6	1	1	3	1	1	5	3	1	3	1	3	1	3	1	4	1	4	1	2	1	2	1	2	1	2	1	2	1	2	1	2	1	1	0	2	1	2	1	2	1	2	1	2	1	2	1
21	2	1	3	1	0	3	1	#NULL!	#NULL!	3	1	3	1	3	1	3	1	4	1	4	1	2	1	2	1	2	1	2	1	2	1	2	1	2	1	1	0	2	1	2	1	2	1	2	1	1	0	2	1
22	2	1	3	1	0	3	1	#NULL!	#NULL!	3	1	3	1	3	1	3	1	1	0	4	1	2	1	2	1	2	1	2	1	2	1	2	1	2	1	2	1	2	1	2	1	2	1	2	1	2	1	2	1
20	2	2	3	1	1	1	1	1	1	3	1	3	1	3	1	3	1	4	1	4	1	2	1	2	1	2	1	2	1	2	1	2	1	2	1	2	1	1	0	2	1	2	1	2	1	2	1	2	1
22	2	2	4	1	0	1	2	#NULL!	#NULL!	3	1	3	1	3	1	3	1	4	1	4	1	2	1	2	1	2	1	2	1	2	1	2	1	2	1	2	1	2	1	2	1	2	1	2	1	2	1	1	0
21	2	2	4	1	0	1	1	#NULL!	#NULL!	3	1	3	1	3	1	3	1	4	1	4	1	2	1	2	1	2	1	2	1	1	0	1	0	2	1	1	0	2	1	2	1	2	1	2	1	1	0	2	1
22	2	2	4	2	0	1	1	#NULL!	#NULL!	3	1	3	1	3	1	0	0	4	1	4	1	2	1	2	1	2	1	2	1	1	0	2	1	2	1	2	1	1	0	2	1	2	1	2	1	2	1	2	1
21	2	2	4	2	0	1	1	#NULL!	#NULL!	3	1	3	1	3	1	3	1	4	1	4	1	2	1	2	1	2	1	2	1	0	0	0	0	2	1	0	0	0	0	2	1	2	1	2	1	2	1	2	1
21	2	1	4	1	0	1	1	#NULL!	#NULL!	3	1	3	1	3	1	3	1	4	1	4	1	2	1	2	1	2	1	2	1	1	0	2	1	2	1	1	0	2	1	2	1	1	0	2	1	2	1	2	1
22	2	2	4	1	0	1	1	#NULL!	#NULL!	3	1	3	1	3	1	3	1	4	1	4	1	2	1	2	1	2	1	2	1	2	1	0	0	2	1	2	1	2	1	2	1	2	1	2	1	2	1	2	1
22	2	2	4	1	1	1	1	1	1	3	1	3	1	3	1	2	0	4	1	4	1	2	1	2	1	1	0	2	1	2	1	2	1	2	1	2	1	2	1	2	1	2	1	2	1	2	1	2	1
22	2	2	4	1	0	1	1	#NULL!	#NULL!	3	1	3	1	3	1	3	1	4	1	4	1	2	1	2	1	2	1	2	1	2	1	2	1	2	1	2	1	2	1	2	1	2	1	1	0	2	1	2	1
25	3	1	6	1	0	1	1	#NULL!	#NULL!	3	1	3	1	3	1	2	0	4	1	4	1	2	1	2	1	2	1	2	1	2	1	2	1	2	1	1	0	2	1	2	1	2	1	2	1	2	1	2	1
25	3	1	6	1	0	1	1	#NULL!	#NULL!	3	1	3	1	3	1	2	0	4	1	4	1	2	1	2	1	2	1	2	1	2	1	2	1	2	1	1	0	2	1	2	1	2	1	2	1	2	1	2	1
24	3	1	6	2	0	1	1	#NULL!	#NULL!	3	1	3	1	3	1	3	1	4	1	4	1	2	1	2	1	2	1	2	1	2	1	0	0	2	1	2	1	2	1	2	1	2	1	2	1	2	1	2	1
23	3	1	6	1	1	1	1	2	1	3	1	3	1	3	1	3	1	4	1	4	1	2	1	2	1	2	1	2	1	2	1	2	1	1	0	2	1	2	1	2	1	2	1	2	1	2	1	2	1
22	2	2	4	2	0	1	1	#NULL!	#NULL!	3	1	3	1	3	1	3	1	4	1	4	1	2	1	2	1	2	1	2	1	0	0	2	1	2	1	2	1	2	1	2	1	2	1	2	1	2	1	2	1
24	3	1	6	1	1	1	1	1	1	3	1	3	1	3	1	3	1	4	1	4	1	2	1	2	1	2	1	2	1	2	1	2	1	2	1	2	1	2	1	2	1	2	1	2	1	2	1	2	1
22	2	2	4	1	0	1	1	#NULL!	#NULL!	3	1	3	1	3	1	3	1	4	1	4	1	2	1	2	1	2	1	2	1	2	1	2	1	2	1	2	1	2	1	2	1	2	1	2	1	2	1	1	0
21	2	2	4	1	0	1	1	#NULL!	#NULL!	3	1	3	1	3	1	3	1	4	1	4	1	2	1	2	1	2	1	2	1	1	0	1	0	2	1	1	0	2	1	2	1	2	1	2	1	1	0	2	1
25	3	2	6	1	0	1	1	#NULL!	#NULL!	3	1	3	1	3	1	3	1	4	1	4	1	2	1	2	1	2	1	2	1	2	1	2	1	2	1	2	1	2	1	2	1	2	1	2	1	2	1	2	1
25	3	2	6	1	1	1	1	1	1	3	1	3	1	3	1	3	1	4	1	4	1	2	1	2	1	2	1	2	1	2	1	2	1	2	1	1	0	1	0	2	1	2	1	2	1	2	1	2	1
24	3	2	6	1	1	1	1	1	2	3	1	3	1	3	1	3	1	4	1	4	1	2	1	2	1	2	1	2	1	2	1	2	1	2	1	2	1	2	1	2	1	2	1	2	1	2	1	2	1
24	3	2	6	1	1	1	2	1	2	3	1	3	1	3	1	3	1	4	1	4	1	2	1	2	1	2	1	2	1	2	1	2	1	2	1	2	1	2	1	2	1	2	1	2	1	2	1	2	1
23	3	2	6	1	1	1	1	1	1	3	1	3	1	3	1	3	1	4	1	4	1	2	1	2	1	2	1	2	1	2	1	2	1	2	1	2	1	2	1	2	1	2	1	1	0	2	1	2	1
25	3	2	6	1	0	1	1	#NULL!	#NULL!	3	1	3	1	3	1	3	1	4	1	4	1	2	1	2	1	2	1	2	1	2	1	2	1	2	1	2	1	2	1	2	1	2	1	2	1	2	1	2	1
25	3	2	6	1	1	1	1	1	5	3	1	3	1	3	1	3	1	4	1	4	1	2	1	2	1	2	1	2	1	2	1	0	0	2	1	2	1	2	1	2	1	2	1	2	1	2	1	2	1
23	3	2	6	1	1	1	1	1	5	3	1	3	1	3	1	3	1	4	1	4	1	2	1	2	1	2	1	2	1	2	1	2	1	2	1	2	1	2	1	2	1	2	1	2	1	2	1	2	1
23	3	2	6	1	1	1	1	1	1	3	1	3	1	3	1	3	1	4	1	4	1	2	1	2	1	2	1	2	1	0	0	2	1	2	1	1	0	1	0	2	1	2	1	2	1	2	1	2	1
21	2	2	3	1	0	1	1	#NULL!	#NULL!	3	1	3	1	3	1	3	1	4	1	4	1	2	1	2	1	2	1	2	1	2	1	2	1	2	1	2	1	2	1	2	1	2	1	2	1	2	1	2	1
23	3	2	6	1	1	1	1	1	1	3	1	3	1	3	1	3	1	4	1	4	1	2	1	2	1	2	1	2	1	2	1	1	0	2	1	1	0	2	1	2	1	2	1	2	1	2	1	2	1
[truncated: 61 more columns]
